# Supplementary material for: Toxic chinese herbal medicine recognition in real-world images via multi-scale and attention-enhanced EfficientNetV2
Source: PLoS One. 2026 Mar 19;21(3):e0344262. doi: 10.1371/journal.pone.0344262 (PMC13002182; doi:10.1371/journal.pone.0344262)
Supplement: S6 File — Numerical data underlying all figures and reported metrics, including complete training logs, evaluation results, per-class performance values, and confusion matrices. (ZIP) [file pone.0344262.s006.zip]

Archive with 589 entries (526 files):
- Dataset/
- Dataset/results/
- Dataset/results/EfficientNet/
- Dataset/results/EfficientNetV2/
- Dataset/results/EfficientNetV2/confusion.csv
- Dataset/results/EfficientNetV2/EfficientNetV2_metrics_outputs.csv
- Dataset/results/EfficientNetV2/per_cls_acc.csv
- Dataset/results/EfficientNetV2/train_loss-acc.png
- Dataset/results/EfficientNetV2/val_loss-acc.png
- Dataset/results/EfficientNet/confusion.csv
- Dataset/results/EfficientNet/EfficientNet_metrics_outputs.csv
- Dataset/results/EfficientNet/per_cls_acc.csv
- Dataset/results/EfficientNet/train_loss-acc.png
- Dataset/results/EfficientNet/val_loss-acc.png
- Dataset/results/Ours/
- Dataset/results/Ours/confusion.csv
- Dataset/results/Ours/Ours_metrics_outputs.csv
- Dataset/results/Ours/per_cls_acc.csv
- Dataset/results/Ours/train_loss-acc.png
- Dataset/results/Ours/val_loss-acc.png
- Dataset/results/ResNet101/
- Dataset/results/ResNet101/confusion.csv
- Dataset/results/ResNet101/per_cls_acc.csv
- Dataset/results/ResNet101/ResNet101_metrics_outputs.csv
- Dataset/results/ResNet101/train_loss-acc.png
- Dataset/results/ResNet101/val_loss-acc.png
- Dataset/results/ResNet152/
- Dataset/results/ResNet152/confusion.csv
- Dataset/results/ResNet152/per_cls_acc.csv
- Dataset/results/ResNet152/ResNet152_metrics_outputs.csv
- Dataset/results/ResNet152/train_loss-acc.png
- Dataset/results/ResNet152/val_loss-acc.png
- Dataset/results/ResNet18/
- Dataset/results/ResNet18/confusion.csv
- Dataset/results/ResNet18/per_cls_acc.csv
- Dataset/results/ResNet18/ResNet18_metrics_outputs.csv
- Dataset/results/ResNet18/train_loss-acc.png
- Dataset/results/ResNet18/val_loss-acc.png
- Dataset/results/ResNet34/
- Dataset/results/ResNet34/confusion.csv
- Dataset/results/ResNet34/per_cls_acc.csv
- Dataset/results/ResNet34/ResNet34_metrics_outputs.csv
- Dataset/results/ResNet34/train_loss-acc.png
- Dataset/results/ResNet34/val_loss-acc.png
- Dataset/results/ResNet50/
- Dataset/results/ResNet50/confusion.csv
- Dataset/results/ResNet50/per_cls_acc.csv
- Dataset/results/ResNet50/ResNet50_metrics_outputs.csv
- Dataset/results/ResNet50/train_loss-acc.png
- Dataset/results/ResNet50/val_loss-acc.png
- Dataset/results/ResNext101/
- Dataset/results/ResNext101/confusion.csv
- Dataset/results/ResNext101/per_cls_acc.csv
- Dataset/results/ResNext101/ResNext101_metrics_outputs.csv
- Dataset/results/ResNext101/train_loss-acc.png
- Dataset/results/ResNext101/val_loss-acc.png
- Dataset/results/ResNext152/
- Dataset/results/ResNext152/confusion.csv
- Dataset/results/ResNext152/per_cls_acc.csv
- Dataset/results/ResNext152/ResNext152_metrics_outputs.csv
- Dataset/results/ResNext152/train_loss-acc.png
- Dataset/results/ResNext152/val_loss-acc.png
- Dataset/results/ResNext50/
- Dataset/results/ResNext50/confusion.csv
- Dataset/results/ResNext50/per_cls_acc.csv
- Dataset/results/ResNext50/ResNext50_metrics_outputs.csv
- Dataset/results/ResNext50/train_loss-acc.png
- Dataset/results/ResNext50/val_loss-acc.png
- Dataset/results/SwinTransformer/
- Dataset/results/SwinTransformer/confusion.csv
- Dataset/results/SwinTransformer/per_cls_acc.csv
- Dataset/results/SwinTransformer/SwinTransformer_metrics_outputs.csv
- Dataset/results/SwinTransformer/train_loss-acc.png
- Dataset/results/SwinTransformer/val_loss-acc.png
- Dataset/results/VisionTransformer/
- Dataset/results/VisionTransformer/confusion.csv
- Dataset/results/VisionTransformer/per_cls_acc.csv
- Dataset/results/VisionTransformer/train_loss-acc.png
- Dataset/results/VisionTransformer/val_loss-acc.png
- Dataset/results/VisionTransformer/VisionTransformer_metrics_outputs.csv
- Dataset/sample_images/
- Dataset/sample_images/badou/
- Dataset/sample_images/badou/(2).jpg
- Dataset/sample_images/badou/(3).jpg
- Dataset/sample_images/badou/10926397.jpg
- Dataset/sample_images/badou/10926402.jpg
- Dataset/sample_images/badou/11513321.jpg
- Dataset/sample_images/badou/11705961.jpg
- Dataset/sample_images/badou/2851934.jpg
- Dataset/sample_images/badou/5476877.jpg
- Dataset/sample_images/badou/5777199.jpg
- Dataset/sample_images/badou/9943700.jpg
- Dataset/sample_images/baifan/
- Dataset/sample_images/baifan/25.jpg
- Dataset/sample_images/baifan/32.jpg
- Dataset/sample_images/baifan/35.jpg
- Dataset/sample_images/baifan/39.jpg
- Dataset/sample_images/baifan/images (11).jpg
- Dataset/sample_images/baifan/images (15).jpg
- Dataset/sample_images/baifan/images (7).jpg
- Dataset/sample_images/baifan/images (9).jpg
- Dataset/sample_images/baifan/images3.jpg
- Dataset/sample_images/baifan/images6.jpg
- Dataset/sample_images/baifuzi/
- Dataset/sample_images/baifuzi/1.jpg
- Dataset/sample_images/baifuzi/10.jpg
- Dataset/sample_images/baifuzi/1b6eb97e59cdcf06027f4fdc0f82bb72.jpeg
- Dataset/sample_images/baifuzi/286849436fac872a6c4847e7535b24bc.jpeg
- Dataset/sample_images/baifuzi/b84500b63537fd5eca176bb83bb98c94.jpg
- Dataset/sample_images/baifuzi/daba3371049a262237ff4bd79ac1e906.jpeg
- Dataset/sample_images/baifuzi/e3ad0febcaac8eea16cfa9ec27fc0062.jpeg
- Dataset/sample_images/baifuzi/images (1).jpg
- Dataset/sample_images/baifuzi/images (10).jpg
- Dataset/sample_images/baifuzi/images (5).jpg
- Dataset/sample_images/baiguo/
- Dataset/sample_images/baiguo/1d09b95048237c1dc1beeb729c5ca932.jpg
- Dataset/sample_images/baiguo/383966d296e93ed9daa67cb4291ac428.jpeg
- Dataset/sample_images/baiguo/6044dd99e8e02ae110305fd468962045.jpg
- Dataset/sample_images/baiguo/67903d69f495755516a741bbed9f7410.jpeg
- Dataset/sample_images/baiguo/9100468eeb239f16e6ea8dff496a40bf.jpg
- Dataset/sample_images/baiguo/9f955e4dea0ff4de5a64c77f5bc38c82.jpg
- Dataset/sample_images/baiguo/a2703a4283ae31463222dc9f15279dff.jpeg
- Dataset/sample_images/baiguo/af52c137d82d194c7f03fac6c59655b5.jpg
- Dataset/sample_images/baiguo/c124392e49835008786177bd5302ad5f.jpeg
- Dataset/sample_images/baiguo/c92758bf33904006c9f057dbf7187dc7.jpg
- Dataset/sample_images/banmao/
- Dataset/sample_images/banmao/0b3ed9fceb384440085a1b7dc891e129.jpeg
- Dataset/sample_images/banmao/25fbe725e12177522da3e40740f9c523.jpg
- Dataset/sample_images/banmao/29.jpg
- Dataset/sample_images/banmao/2fb3a83ddb7a6cf22f85f07b3e2b9c63.jpeg
- Dataset/sample_images/banmao/330efe7fca873eab7b5d6f8762964f1c.jpeg
- Dataset/sample_images/banmao/38.jpg
- Dataset/sample_images/banmao/56.jpg
- Dataset/sample_images/banmao/8536fdfe7c0b1365e087b7c63897ad00.jpg
- Dataset/sample_images/banmao/bb33e5a06da1874946183833149400dd.jpeg
- Dataset/sample_images/banmao/eda6d56d24679c3222cb97a2f8bbda6f.jpeg
- Dataset/sample_images/banxia/
- Dataset/sample_images/banxia/10.jpg
- Dataset/sample_images/banxia/24.jpg
- Dataset/sample_images/banxia/25.jpg
- Dataset/sample_images/banxia/33.jpg
- Dataset/sample_images/banxia/34e0001cbaf9c083a29f6a3a0541817b.jpeg
- Dataset/sample_images/banxia/38d37a216173b72d37ee8fedb8b10d4e.jpeg
- Dataset/sample_images/banxia/41.jpg
- Dataset/sample_images/banxia/5753008f15efb1335370d12c8401a979.jpg
- Dataset/sample_images/banxia/9.jpg
- Dataset/sample_images/banxia/fd6b2bb6a6fd68ab97d2d8c698311975.jpg
- Dataset/sample_images/beidougen/
- Dataset/sample_images/beidougen/4057d2b56ee9c0f5efba3bef4f41dcb8.jpeg
- Dataset/sample_images/beidougen/4cbd2e2abdbec4f06fab1f7b5a541a51.jpg
- Dataset/sample_images/beidougen/5d772dbe9d81612f862979da90f11b5e.jpg
- Dataset/sample_images/beidougen/5f8c8ecd6dc517981ad8b3ba548ede02.jpg
- Dataset/sample_images/beidougen/82b057e54f5c5435af0af69b9728d8fa.jpeg
- Dataset/sample_images/beidougen/8eded7c3c5df7058c34053e99d827ae9.jpeg
- Dataset/sample_images/beidougen/91ad12ce558751797fd137979cf7bcc4.jpeg
- Dataset/sample_images/beidougen/9bd5eb8c33739a0ae5e33667a874b85b.jpg
- Dataset/sample_images/beidougen/b0b27ae3c898bcbf3d2653cd5acd527d.jpg
- Dataset/sample_images/beidougen/bb92c69264601abbe52ca93e1eb1b2db.jpg
- Dataset/sample_images/caowu/
- Dataset/sample_images/caowu/28cdd0cddae04011b05c7c89a08f0042.jpeg
- Dataset/sample_images/caowu/30.jpg
- Dataset/sample_images/caowu/3963eab20e3f1328857456549e01e634.jpg
- Dataset/sample_images/caowu/54b02f3a44fa68db5f43194815a9c77e.jpeg
- Dataset/sample_images/caowu/557314684c02ba75f76d86c37156e4e7.jpg
- Dataset/sample_images/caowu/591d1c41484927693a68e9306cf112f9.jpg
- Dataset/sample_images/caowu/6370de618ad66a3ada5bace896898328.jpeg
- Dataset/sample_images/caowu/6df7fc146123b9943a5e6c5f529bd7a4.jpeg
- Dataset/sample_images/caowu/7d04afe860925777d149469817cceafc.jpeg
- Dataset/sample_images/caowu/b1969c23102dc25559a1af559945cb21.jpeg
- Dataset/sample_images/changshan/
- Dataset/sample_images/changshan/10.jpg
- Dataset/sample_images/changshan/13.jpg
- Dataset/sample_images/changshan/19.jpg
- Dataset/sample_images/changshan/2d8c6940fb7ad555e16a38278b1d12de.jpg
- Dataset/sample_images/changshan/461ee29b456998378d8e72f964e3f9ce.jpg
- Dataset/sample_images/changshan/64889f3a883dad20c351785fc4911e15.jpg
- Dataset/sample_images/changshan/698bd8b426395ad24ee300fb9c5de70a.jpg
- Dataset/sample_images/changshan/7f43a82588763d590be82f3a152937db.jpg
- Dataset/sample_images/changshan/b640cbfdf3202276d37569119f9f38b4.jpeg
- Dataset/sample_images/changshan/images.jpg
- Dataset/sample_images/chansu/
- Dataset/sample_images/chansu/1.jpg
- Dataset/sample_images/chansu/12ec75c80cc96ef216dfff2ea12e44a9.jpeg
- Dataset/sample_images/chansu/18ee7fa643f65ad21155e1d17789c6c4.jpg
- Dataset/sample_images/chansu/2.jpg
- Dataset/sample_images/chansu/3564ffb8ddb1c6830cd18abb6727f079.jpeg
- Dataset/sample_images/chansu/42542225f54879ad011ab8d422b2a2ba.jpeg
- Dataset/sample_images/chansu/5.jpg
- Dataset/sample_images/chansu/628c16d03774b803545419e2c56e40c3.jpg
- Dataset/sample_images/chansu/8.jpg
- Dataset/sample_images/chansu/9.jpg
- Dataset/sample_images/chonglou/
- Dataset/sample_images/chonglou/1dfc4d2f1c0305272d605414adf6d38c.jpeg
- Dataset/sample_images/chonglou/270faf7d030b689728a2e557613a01a8.jpg
- Dataset/sample_images/chonglou/278bb9d5d1d5e6eb0cf2c654218d85e9.jpeg
- Dataset/sample_images/chonglou/6cf2a9ae8d2061eab63dcbc186b7ccb5.jpeg
- Dataset/sample_images/chonglou/78aa67b72bac6fdfcfd8abfcd0ca7d24.jpeg
- Dataset/sample_images/chonglou/80829ee8523cad5e214b7132bde91812.jpeg
- Dataset/sample_images/chonglou/8ab27ba1020c5e13c1fad6f9023dbcae.jpeg
- Dataset/sample_images/chonglou/b144563444bdd4caa97ff29a4c772846.jpg
- Dataset/sample_images/chonglou/d851a7b7aa8f7bd1a105915cdd25d155.png
- Dataset/sample_images/chonglou/ea891dfd9fd422c89f148fc2d6042599.jpeg
- Dataset/sample_images/chuanlianzi/
- Dataset/sample_images/chuanlianzi/0a3e34d57f059b7c226cedcf860a888d.jpeg
- Dataset/sample_images/chuanlianzi/344ea08e16cb804efebfcb1bf53e8847.jpeg
- Dataset/sample_images/chuanlianzi/3dc414e2171ccbc0f5cbdc8116dabaf3.jpeg
- Dataset/sample_images/chuanlianzi/53221f88cee82eafeec77f3e62ebdbbb.jpeg
- Dataset/sample_images/chuanlianzi/5d625fb570c554829286ca3cfb6c05ec.jpg
- Dataset/sample_images/chuanlianzi/6159ed051ca6cb6b1768bf7e32c3816c.jpeg
- Dataset/sample_images/chuanlianzi/67f8944292c040e6ef75c0ee4f275a7e.jpg
- Dataset/sample_images/chuanlianzi/8cae338a403e4de37bc85ba6efae214c.jpg
- Dataset/sample_images/chuanlianzi/91c614842e3f8098607abca31610cef7.jpeg
- Dataset/sample_images/chuanlianzi/9d91066a541aea2179dc0c9f2a09e5d8.jpeg
- Dataset/sample_images/gansui/
- Dataset/sample_images/gansui/11.jpg
- Dataset/sample_images/gansui/17c6ef019e17f79f1095b5146d0d37a2.jpeg
- Dataset/sample_images/gansui/28a58a9623cc47e07c92e34d08855839.jpg
- Dataset/sample_images/gansui/44031e83591ecfae9c9a94134ec64c0f.jpg
- Dataset/sample_images/gansui/9d7de752d07d75bccbff307f0ddfe4a4.jpeg
- Dataset/sample_images/gansui/a8027875821a03fbf13c8ddb4486bd9d.jpg
- Dataset/sample_images/gansui/a96967760ca428a5b21d673a90829d28.jpeg
- Dataset/sample_images/gansui/d6f1cda09c122dc769849cd7af06af53.jpg
- Dataset/sample_images/gansui/e1cec5e203ca1a253d9d8c0c4ea5c829.jpg
- Dataset/sample_images/gansui/efdef2f239a4f9208a5b4cfe5ff517ea.jpg
- Dataset/sample_images/heshi/
- Dataset/sample_images/heshi/20f97ff17488bc177d1847327bb9ac0b.jpeg
- Dataset/sample_images/heshi/25ebc26d9ec67168452c6cf783c22254.jpg
- Dataset/sample_images/heshi/3ae5286cf73f4138613077d98f0c9789.jpg
- Dataset/sample_images/heshi/6b7177eb3b3820833aa17506ce6c6039.jpg
- Dataset/sample_images/heshi/cf1e2873579fd393bfb9eb58297910e3.jpg
- Dataset/sample_images/heshi/d239b450c09e8c605456e2ea2330de6a.jpg
- Dataset/sample_images/heshi/df68ab6215ec5e9abf451f65ba0b31c1.jpeg
- Dataset/sample_images/heshi/image93.jpeg
- Dataset/sample_images/heshi/image99.jpeg
- Dataset/sample_images/hongdaji/
- Dataset/sample_images/hongdaji/11.jpg
- Dataset/sample_images/hongdaji/17.jpg
- Dataset/sample_images/hongdaji/23.jpg
- Dataset/sample_images/hongdaji/3ef14e36d30bc02a93fb9768c57eb74a.jpg
- Dataset/sample_images/hongdaji/680c16f87deb5819017eb0921ab48840.jpeg
- Dataset/sample_images/hongdaji/6cd076d56f26ccc7eb889ecacd8dd912.jpg
- Dataset/sample_images/hongdaji/7f83f350de0eb832f477a288a9868e3a.jpeg
- Dataset/sample_images/hongdaji/80089817b1c2303aa1de4173dab1136a.jpg
- Dataset/sample_images/hongdaji/ae8cd7357d506759cb57238ab5a1477d.jpg
- Dataset/sample_images/hongdaji/c1f4aca97a8f13486293922260516ee1.jpg
- Dataset/sample_images/huajiao/
- Dataset/sample_images/huajiao/1a3bac35ec1d8d037eb3acb81416a013.png
- Dataset/sample_images/huajiao/224dadcb7308d3befdc9d7b764a22770.jpg
- Dataset/sample_images/huajiao/27722a0291b39df26931be58ca07f03e.jpeg
- Dataset/sample_images/huajiao/2ca08a18acee58f16e308b7c31bd8014.jpeg
- Dataset/sample_images/huajiao/4bf538ce09857bfee3fe392daa4a4975.jpeg
- Dataset/sample_images/huajiao/58b29c31046e0e2ad5cd524f2f12be5f.jpg
- Dataset/sample_images/huajiao/68d6b8ec8f6e1ee91210f05b8ba4540c.jpeg
- Dataset/sample_images/huajiao/96f1d8a8cc120609964b251188741f88.jpg
- Dataset/sample_images/huajiao/e6bfdcf62ce58081380c5da393c9393c.jpeg
- Dataset/sample_images/huajiao/image92.jpeg
- Dataset/sample_images/jili/
- Dataset/sample_images/jili/0448c6b18210260dc23d4d4220137187.jpeg
- Dataset/sample_images/jili/0677f9ff834a3e1fe436a889f425c2d0.jpeg
- Dataset/sample_images/jili/197359c5c0cf41c8b8d29aa410154e09.jpg
- Dataset/sample_images/jili/20d104d2d6588e1ff5bd3557e469259e.jpg
- Dataset/sample_images/jili/2f738e209dae68ea1b063fffde9c1732.jpeg
- Dataset/sample_images/jili/833e2e746683f9dde975126d1ba5e127.jpeg
- Dataset/sample_images/jili/8b2438bfeca1113cd148b199e023b241.jpg
- Dataset/sample_images/jili/b2147860d7ad941f5f7772bf1dcdd4bc.jpg
- Dataset/sample_images/jili/baa2a356518230d374450900942beba0.jpeg
- Dataset/sample_images/jili/ccbf5009c5912934b3557917032955b0.jpeg
- Dataset/sample_images/jinqianbaihuashe/
- Dataset/sample_images/jinqianbaihuashe/13.jpg
- Dataset/sample_images/jinqianbaihuashe/17.jpg
- Dataset/sample_images/jinqianbaihuashe/21.jpg
- Dataset/sample_images/jinqianbaihuashe/2ed89dbeef4742135bed8f67208cda7f.jpg
- Dataset/sample_images/jinqianbaihuashe/3202da6bf43120ab4c94b52347723a34.jpeg
- Dataset/sample_images/jinqianbaihuashe/36a13f79aab864d045f95ccfcad5210f.jpeg
- Dataset/sample_images/jinqianbaihuashe/39338f2d003a1540079267c22beee555.jpg
- Dataset/sample_images/jinqianbaihuashe/562b5086d6059b4abddac892c310e901.jpg
- Dataset/sample_images/jinqianbaihuashe/6e68e2e028990abbcbe8e5f66fb31c5a.jpeg
- Dataset/sample_images/jinqianbaihuashe/9.jpg
- Dataset/sample_images/jiulixiang/
- Dataset/sample_images/jiulixiang/2ca53a508600bc7f84ff77f871236b17.jpg
- Dataset/sample_images/jiulixiang/7e071aaedbb8522d397d3c100945a02e.jpeg
- Dataset/sample_images/jiulixiang/86442400235c7dc99ec3484530d2e6e0.jpeg
- Dataset/sample_images/jiulixiang/8a9a1a1c06d944fb315e497dc8a3713a.jpeg
- Dataset/sample_images/jiulixiang/9c620ad4619cafceaf3ca81a364a01d1.jpeg
- Dataset/sample_images/jiulixiang/bb65e6449b3e6cdb2931cacb3119ccb2.jpeg
- Dataset/sample_images/jiulixiang/be835e0c6fc55094141239b7e938cefc.png
- Dataset/sample_images/jiulixiang/fc9398d45fbac82bb88c2028866b0ba3.jpg
- Dataset/sample_images/jiulixiang/image133.jpeg
- Dataset/sample_images/jiulixiang/image139.jpeg
- Dataset/sample_images/kulianpi/
- Dataset/sample_images/kulianpi/0c7e0b52a666d04a6b7caf7dd0cbc48a.jpg
- Dataset/sample_images/kulianpi/16e1444a5993f78cc2315b80d0debb0a.jpeg
- Dataset/sample_images/kulianpi/298f4f637d8f569071e8d312c31d08fb.jpeg
- Dataset/sample_images/kulianpi/3.jpg
- Dataset/sample_images/kulianpi/657a60946bff29098aa6f4894d1aeb26.jpeg
- Dataset/sample_images/kulianpi/8.jpg
- Dataset/sample_images/kulianpi/8c810b512dc4b0ac544e130362d8d114.jpeg
- Dataset/sample_images/kulianpi/images (10).jpg
- Dataset/sample_images/kulianpi/images (12).jpg
- Dataset/sample_images/kulianpi/images (2).jpg
[truncated: 289 more entries]
