# Supplementary material for: Toxic chinese herbal medicine recognition in real-world images via multi-scale and attention-enhanced EfficientNetV2
Source: PLoS One. 2026 Mar 19;21(3):e0344262. doi: 10.1371/journal.pone.0344262 (PMC13002182; doi:10.1371/journal.pone.0344262)
Supplement: S6 File — Numerical data underlying all figures and reported metrics, including complete training logs, evaluation results, per-class performance values, and confusion matrices. (ZIP) [file pone.0344262.s006.zip › Dataset/results/EfficientNetV2/EfficientNetV2_metrics_outputs.csv]

index	train_loss	train_acc	train_precision	train_recall	train_f1-score	test_loss	test_acc	test_precision	test_recall	test_f1-score
1	1.859482553799947	50.083335876464844	49.78886794171063	48.6652440715494	48.993168357134	1.1200522048554074	70.05207824707031	74.10218031622736	68.09523705330963	67.20105421437928
2	1.0292839727799097	70.33333587646484	69.81302580348688	69.68650239990575	69.67478213301324	0.7672456786579763	76.171875	78.17616672495339	74.96097873757448	74.66568288624717
3	0.7028508851925532	78.875	78.81311921123022	78.22113368776928	78.41257416942393	0.7333549012982985	79.16666412353516	80.57099425012872	77.79756260982793	77.54267237698166
4	0.609006919140617	83.29167175292969	83.08349118573577	82.80478844464245	82.87192716375166	0.6454499869626792	83.203125	84.5941102003779	81.23283770186148	81.71149450096905
5	0.5008263638615609	84.91667175292969	84.73861686834715	84.51210724730531	84.54932596449461	0.5867654210645318	83.203125	83.8693419312664	82.32758932070571	82.34826516583779
6	0.45533793619523444	86.66667175292969	86.37732329680776	86.22238053084172	86.20249110978266	0.6996866688423324	80.72916412353516	83.31662715928816	78.60824598152506	78.92004277380686
7	0.36426935243109865	88.16667175292969	88.16434035208441	87.74438087731896	87.9181510650039	0.6258588809917759	83.85416412353516	84.48610391063843	82.35425383266434	82.53968042206566
8	0.3431386329419911	89.91667175292969	89.69932990032227	89.64636939651035	89.6426247577051	0.6383339934648878	82.16145324707031	82.24936767748882	80.74043638186316	80.35761847869385
9	0.31596885695432625	90.375	90.43354017165073	90.3063926543892	90.33623749902813	0.5877823887470489	82.29166412353516	84.7446078602802	81.18514429528197	81.49769963058958
10	0.2577316673286259	92.20833587646484	92.10385962938028	91.8992302618291	91.96069177316589	0.5445509788114578	85.15625	85.97305138920159	83.78557664696586	84.1463993942346
11	0.2619500448058049	91.70833587646484	91.59451046615469	91.6298403637135	91.57431548162539	0.6428781909004707	84.63541412353516	85.59868116098983	83.68088767024936	83.89709436391001
12	0.25054103846661746	92.5	92.53176831294769	92.21148089059317	92.32848547444335	0.6326894345887316	84.24478912353516	84.21487623116947	82.98964976061346	83.03954614158229
13	0.1622860634078582	94.83333587646484	94.68736169022507	94.65251868600214	94.63802752001986	0.5549891002859416	86.19791412353516	86.38796345121757	84.95937798816398	84.86070781769662
14	0.20286170864012093	94.375	94.40992381912994	94.21761143996237	94.27176444834186	0.5713739371785778	86.328125	86.34504139917443	85.67232551900888	85.6171113023336
15	0.1684699372636775	94.625	94.64300162282508	94.51523401658655	94.54371714992415	0.6218635150507907	85.02603912353516	85.40871843667745	83.54097526031192	83.8118807236753
16	0.15137091758893803	95.54167175292969	95.49749017446374	95.36452079633362	95.40278702290455	0.6363332943871379	84.89582824707031	84.82489163800257	83.59870504269752	83.47732681331605
17	0.18578592491025725	94.95833587646484	94.76678413998869	94.82644775540383	94.76320422975732	0.5759962754139755	85.28645324707031	86.51685236090371	84.14144001597067	84.44532060611427
18	0.15199930472144235	95.125	95.08750602424693	94.86556961337925	94.95412579148073	0.6613873598876884	84.63541412353516	84.6001724832717	83.29536146651292	83.32956284735442
19	0.12298484106703352	95.79167175292969	95.9269398702188	95.73154253992149	95.79827457309842	0.6191283368996968	85.28645324707031	85.59158605150735	84.12307654798266	84.34029385206142
20	0.14489802608188862	95.5	95.59437799149866	95.53290741184951	95.5464985398154	0.5554266189986569	88.02082824707031	87.94677542682702	87.07167554320245	87.15269425778276
21	0.12907167496935776	96.29167175292969	96.35061886630929	96.37121376853574	96.34415656581783	0.5590027546898	87.76041412353516	88.28250025768376	86.4557305092349	86.69437759735743
22	0.12039411334398513	96.5	96.3451181536574	96.28600744000977	96.2988632033769	0.6213826526133438	85.546875	85.88382538119123	84.69599514655835	84.5928764239823
23	0.11521429274483429	96.5	96.3667369686032	96.48508978720089	96.3942177923821	0.6068589075251557	86.84895324707031	86.66654930705675	85.70391540041102	85.44827392692227
24	0.1456742932725077	95.79167175292969	95.92770568062137	95.78832495706875	95.8386163865243	0.5491519594119723	87.5	87.69684105703384	86.37922430788511	86.41677455755975
25	0.09780309218370045	96.95833587646484	96.8828232805221	96.75561550385054	96.79857075525183	0.520388014136491	88.41145324707031	88.11594903676898	87.5763499120821	87.5562529041139
26	0.1012166284567987	96.83333587646484	96.88325715438548	96.80456447440204	96.82677901265332	0.5934592900184725	86.19791412353516	86.82441663431918	85.03666355199523	85.40363108715754
27	0.11305435696733185	96.5	96.59007476469742	96.47420389758135	96.52000407773116	0.5470395817671184	87.23957824707031	87.83663635543202	86.15672969083481	86.4483260110021
28	0.0821055350274158	97.83333587646484	97.80150573160513	97.77339364770079	97.77073227008196	0.5236628003774513	87.63020324707031	88.58753233225184	86.25804594515483	86.92333598050784
29	0.08629225970730961	97.5	97.4923126786015	97.44369600956932	97.44668992955569	0.502111811713803	89.32291412353516	89.33872695758262	88.14706135888864	88.34679811077469
30	0.09254835809619787	97.08333587646484	97.00222167807992	96.9433865673363	96.95421430653005	0.5041276249770211	87.36978912353516	88.75250677801027	86.07062038225995	86.54571995505246
31	0.06314181034220383	97.58333587646484	97.55659992350294	97.53512092250318	97.5275092698789	0.5471604534337379	88.02082824707031	87.76116155465841	87.17073602242561	87.02723438883605
32	0.09139528755331412	97.08333587646484	97.07456038223417	96.98467828378762	97.00643456795838	0.5177280606249042	88.80207824707031	88.13400018094174	87.4366335583482	87.37174582315659
33	0.09967233217573569	97.25	97.26476843146942	97.10716927799723	97.16669482558774	0.4941366503056391	88.15103912353516	88.42971824798364	86.40929245278433	86.89173268533519
34	0.09853918930554452	96.875	97.00642343524032	96.8890406321336	96.92976135098708	0.5098654891201401	88.02082824707031	87.99252102123184	86.92282078233266	86.84995472045598
35	0.07903337819792795	97.375	97.4002961424479	97.39892686462589	97.3828482562975	0.5845644809502346	87.23957824707031	87.78756634683667	86.33378632909296	86.5743801322308
36	0.06434832821920282	98.125	98.06099996625775	97.96520854564754	98.00341115946384	0.5375044283646275	87.76041412353516	88.15977837658257	86.5250746680659	86.72692004061584
37	0.06655380189593416	97.75	97.64672025011616	97.58749424316879	97.60448749433856	0.6108255404635088	86.58853912353516	86.32610983380538	85.35132316577874	85.39744795065117
38	0.054784793848036015	98.29167175292969	98.35119550755503	98.38247847091905	98.35472695655105	0.5863961987261064	88.28125	88.87750595582753	87.28168507893164	87.3887741153632
39	0.06905735440940286	97.70833587646484	97.6726896683341	97.7067222288517	97.67197644382094	0.5584760852932504	87.36978912353516	87.88227574037138	85.96850149572303	86.31263434744957
40	0.05693765678811663	98.41667175292969	98.40146097319989	98.38116185682361	98.37884632496026	0.49393096416546695	89.0625	89.82881988573311	87.42080058725867	87.95355494436402
41	0.06596261788761087	97.875	97.81099566537048	97.7566728134938	97.76696792956928	0.49898210446294894	89.0625	89.25015719775617	87.91420771552187	87.9458465756669
42	0.06445761493353833	98.25	98.13559468376933	98.203219155747	98.15866675352153	0.5176739851367907	88.671875	88.85612479227068	87.31308741321257	87.487388166932
43	0.06398586814898105	98.375	98.44578329635495	98.26616425409398	98.34043400315558	0.5167897449226496	87.890625	88.23780964685787	86.65256242853239	86.90702639361716
44	0.04551112130880938	98.75	98.67595142382244	98.64864387574703	98.650622220245	0.5237425968522681	87.63020324707031	87.97838825669666	86.22040471696292	86.61636599049449
45	0.04130995277194112	98.625	98.48184070759018	98.482509411776	98.4714664091087	0.5558302880781412	88.671875	89.07093340792643	87.1314778949322	87.22191813267472
46	0.04290156319882953	98.875	98.89618352385868	98.77809507628685	98.82829906613034	0.4994646389648854	88.28125	88.61059379482724	86.49858103237328	86.7151951887802
47	0.05121437270077877	98.25	98.28623495306361	98.28275608294902	98.27406152554758	0.47506570705355483	90.625	90.84822547442441	89.66995127664715	89.84790032298326
48	0.05782725353987189	98.16667175292969	98.23197043455079	98.25236387112483	98.23236640522828	0.5579532567858223	88.15103912353516	88.88495981087405	86.87485109105884	87.33129785007418
49	0.05804938290345793	98.41667175292969	98.41425736360193	98.37593950766228	98.38897246405466	0.6118826655923234	87.63020324707031	88.19238412352158	86.28139747194815	86.46138355460985
50	0.05084586912261633	98.45833587646484	98.42411021633907	98.37609397887505	98.39005593543772	0.5378147016686228	87.76041412353516	87.90155540230003	86.94420254338904	86.88854833697066
51	0.03904044830899996	98.95833587646484	98.96925202321108	98.99335493294798	98.96768137739453	0.5219480091382138	88.02082824707031	88.10558590353772	86.87728538323032	87.04969966447426
52	0.04864866821303925	98.58333587646484	98.56013261815502	98.57436944872472	98.55535370707983	0.4735483600373603	89.58332824707031	90.02923210913961	88.19395300152496	88.57093543331109
53	0.03611981776525985	98.79167175292969	98.8237767125062	98.81617838977485	98.81091320946324	0.5214433036039168	89.58332824707031	89.50800155940018	88.52115569731338	88.55058692231984
54	0.05501456945695585	98.33333587646484	98.40616717441507	98.40180728018353	98.3900539205581	0.5585062667472206	88.80207824707031	88.78781017915534	87.63594370446685	87.67892851472672
55	0.05003814807423623	98.58333587646484	98.61385326646483	98.55033038470181	98.56952489192163	0.5942203101234327	88.15103912353516	88.19162488909495	87.07322714832101	87.15364630483064
56	0.03689304712269707	98.91667175292969	98.88762301495063	98.86767952067801	98.86862173602228	0.5346520198095656	89.19270324707031	89.40816857566698	87.81568330848681	88.064136495713
57	0.056819637767766835	98.375	98.25386801313854	98.24605044717529	98.23423638571613	0.5213236171838863	88.671875	89.02486459192423	87.18250026291327	87.63546902014706
58	0.030572519402682397	99	99.03928692818552	99.00321444694697	99.0159324491418	0.538704406543521	88.02082824707031	88.62402556788847	87.0152455665597	87.36881226544664
59	0.04584918793336935	98.58333587646484	98.44970760113239	98.52517760468848	98.47573786128467	0.5673979131270434	87.63020324707031	87.49409409680544	86.57439000993443	86.59776272039015
60	0.03436724485405042	98.79167175292969	98.71530236207299	98.6802998799993	98.68381062097814	0.5077680690140175	89.71353912353516	89.4296512754296	88.6051644781307	88.5674552134242
61	0.02784932528884383	99.16667175292969	99.26040842797043	99.22468826315546	99.23536954799091	0.5490185029407257	88.41145324707031	88.8968139433216	86.99386241626543	87.37518464276931
62	0.03859235749465976	98.79167175292969	98.82706044989588	98.7524373103039	98.77764352275146	0.4942378894584154	89.84375	90.27082937978707	88.51154356004169	88.95819185909568
63	0.04576146591413514	98.875	98.89612306702072	98.86121847280366	98.87201526068546	0.4782052319254338	89.32291412353516	89.65689901151993	88.15964577072212	88.60640282783999
64	0.03746597655854809	98.91667175292969	98.85946692287533	98.87668039038216	98.85760383520135	0.5193139591119689	88.41145324707031	88.36722369380828	86.701844081381	87.00360025389499
65	0.02474182077285756	99.29167175292969	99.27292114310694	99.31982338892875	99.28966436224682	0.47380743958523414	90.75520324707031	90.84004641516104	89.48375397374146	89.75579374220044
66	0.04434322224595235	98.95833587646484	98.95142162098095	98.90965417724343	98.92327736090931	0.4196878361528131	90.234375	90.25242858206975	88.86650774479308	89.21638473965034
67	0.044426796288850406	98.75	98.9053209896487	98.70041984311618	98.786162904466	0.4477661004317876	90.88541412353516	90.7122755326925	89.89766456599997	89.90256508503694
68	0.038056787349341904	98.91667175292969	98.90148504690913	98.88050051683159	98.88471865765474	0.4775286596022852	89.84375	89.61412562764582	88.78773934312107	88.90759526515953
69	0.03626379868161166	98.95833587646484	99.00614378117065	98.8986381475467	98.94550707692693	0.4862153906894188	88.80207824707031	89.33589501313959	88.18188121848948	88.23629566406449
70	0.04025145597246592	98.83333587646484	98.79528102875094	98.79546951070883	98.78527439373592	0.5499107436546259	88.54166412353516	88.88791776746328	87.48058157945518	87.5171756295493
71	0.029972933560493402	99.20833587646484	99.15359953654473	99.22284308250543	99.17795426177473	0.4616891105366297	91.015625	91.58447684615263	90.07370185092338	90.45670742155825
72	0.042384246442234146	99	99.0364018149526	98.89890932823597	98.9582413882304	0.4603663255772214	90.234375	90.27031250109727	88.48722095593183	88.87835326455067
73	0.03533221150709626	99.08333587646484	99.16631458947722	99.04432487503429	99.0958990818659	0.4943432278111383	90.49478912353516	90.58452316809803	89.39803972970431	89.62773531262432
74	0.02049625768646365	99.33333587646484	99.30373653647005	99.29668233653196	99.29569218564662	0.5084771111093384	89.32291412353516	89.31265708396661	88.12588225291604	88.27134405514393
75	0.03221144719749039	99.04167175292969	99.06253368574949	98.92516300018819	98.98459525456711	0.49453793141094593	90.49478912353516	90.19472448548554	89.11953867992666	89.25767446212508
76	0.030048350399265473	99.08333587646484	99.12163775	99.08724717333841	99.09277847124555	0.4977646935764521	90.10416412353516	89.67399731331619	89.03989019602287	89.01128501805671
77	0.0385052229121114	98.95833587646484	98.92350633277955	98.93318150474774	98.91787297231748	0.5218648076418807	89.32291412353516	89.57733554850086	88.13831454319563	88.39727365019284
78	0.025953428048136024	99.08333587646484	99.08065751813008	99.01892676212391	99.0417363748343	0.4708210651603319	90.10416412353516	90.69033849688945	89.10054258771406	89.30120763850529
79	0.02635803959945406	99.25	99.2630534504237	99.1953228120842	99.22297121472832	0.5214881100668171	89.97395324707031	89.98701364618572	88.66226163629166	88.85449850838204
80	0.0317934646171246	99.16667175292969	99.17649237507639	99.16076298903262	99.1594916870578	0.5237330164090963	90.10416412353516	90.20521404890594	88.90167057250912	89.11712107853178
81	0.03268849514208948	99.08333587646484	99.08138042861648	99.06059911218038	99.06431661532466	0.43910910209183385	90.49478912353516	90.67094351456885	89.05108172317185	89.3366992549414
82	0.029470543135612388	99.125	99.15357836766988	99.09576746237704	99.11997793951791	0.5575946082003469	88.671875	89.41042159239534	87.20559304414124	87.69108000545036
83	0.024343346533623845	99.125	99.09642642153946	99.1383416518916	99.11196108992611	0.47974980532440714	89.58332824707031	89.54279835749234	88.60384609133042	88.52022630665529
84	0.02518796146228851	99.08333587646484	99.03531765198481	99.03948246494281	99.0313690277015	0.5856221623751523	88.80207824707031	89.24102112204444	87.68063809365435	88.09664825176606
85	0.023559198155295842	99.29167175292969	99.31944998039361	99.2990831372446	99.30533192170998	0.5499130726228524	88.02082824707031	87.99475879955126	86.41476778679534	86.89079802531057
86	0.022544736899556786	99.41667175292969	99.41784242656763	99.37792512402628	99.3912092144891	0.545394665326891	88.80207824707031	89.20009403538585	87.4090379096637	87.82881013209558
87	0.01984269270285343	99.41667175292969	99.39299465450421	99.43444735673053	99.40917097259428	0.5334680136450061	88.93228912353516	88.8820736531691	87.74711590731616	87.89190223740013
88	0.026038734932502243	99.5	99.51837269324359	99.50879063212552	99.50797790722025	0.48982853345484995	91.40625	91.818059583523	90.23761977141201	90.6914168626196
89	0.02649818470638517	99.25	99.35093588110766	99.22831306928018	99.28092204259192	0.6204171016767835	89.0625	89.88611701007129	87.96226805457093	88.46684913830667
90	0.03590729476842171	98.91667175292969	98.94697823567265	98.99109956599573	98.96133445367646	0.4945632887993175	90.625	91.06346088455804	89.38010293141707	89.77446800677978
91	0.02868349388251469	99.20833587646484	99.22478243160799	99.15289907387643	99.17674204383103	0.6210037456512403	87.890625	88.00203062683623	85.99316064272259	86.47037773385506
92	0.02437349383015923	99.29167175292969	99.2762549438338	99.31562552083767	99.29041131431585	0.5206149269178452	90.49478912353516	90.07521086532896	89.16277089618765	89.32598888712542
93	0.023282306869938717	99.25	99.22205740299101	99.30999018601983	99.25672757134464	0.4881331572921681	90.75520324707031	90.69858783744561	89.65287441664162	89.79433991268337
94	0.025321357121374604	99.33333587646484	99.35870261135321	99.36233208588607	99.35436703	0.5091301352219944	89.97395324707031	90.86421219910451	88.73530116802957	89.20689664138182
95	0.02252936246363485	99.29167175292969	99.37524887412256	99.29289972294967	99.32586163501331	0.4868321252239631	91.40625	91.55814769249612	90.04148021357034	90.28604925567944
96	0.02058590798986188	99.20833587646484	99.1852959187874	99.25688175855632	99.2155709742704	0.4891149005817302	88.80207824707031	89.23142552171115	87.3814577162512	87.85470473450144
97	0.027774472559770703	99.16667175292969	99.18199526649973	99.11142071921402	99.13842126912898	0.5219635076012518	88.80207824707031	89.23155344962281	87.65385132875745	87.97407079169544
98	0.02358397129030588	99.125	99.13981876267385	99.07543991435512	99.09567105734641	0.5176087598308546	88.54166412353516	88.40679357686457	87.20089967743283	87.36599523098454
99	0.030085279185829372	99.125	99.12421481448084	99.18552990818615	99.14722516567664	0.5251440537170465	89.453125	89.92644493303213	88.28691298966643	88.72766671813868
100	0.02320625084374721	99.41667175292969	99.33964106091501	99.3706771438979	99.34910692224422	0.49690950634321257	89.19270324707031	88.89125169014504	88.16876160274157	88.20942827331601
