# Supplementary material for: Toxic chinese herbal medicine recognition in real-world images via multi-scale and attention-enhanced EfficientNetV2
Source: PLoS One. 2026 Mar 19;21(3):e0344262. doi: 10.1371/journal.pone.0344262 (PMC13002182; doi:10.1371/journal.pone.0344262)
Supplement: S6 File — Numerical data underlying all figures and reported metrics, including complete training logs, evaluation results, per-class performance values, and confusion matrices. (ZIP) [file pone.0344262.s006.zip › Dataset/results/EfficientNet/EfficientNet_metrics_outputs.csv]

index	train_loss	train_acc_1	train_acc_5	train_precision	train_recall	train_f1-score	test_loss	test_acc_1	test_acc_5	test_precision	test_recall	test_f1-score
1	2.5138499546051025	41.458335876464844	68.95833587646484	43.840455756641475	37.832941039716474	37.03145253644914	1.1574758513015695	69.66145324707031	93.88020324707031	73.18704167033795	66.55836462939092	66.04670804926177
2	1.0455125399430594	72.29167175292969	94.75	72.33106524008416	70.94473378677395	71.24419160032888	0.7187299780974475	79.81770324707031	95.57291412353516	81.03111430106844	78.40048371181037	78.52830669490336
3	0.7620859694480896	78.04167175292969	96.20833587646484	77.86731851789897	77.49592777907426	77.55600087606189	0.6449839547761561	81.90103912353516	96.35416412353516	82.47970107075597	80.72676766982148	80.66538013502351
4	0.6224379728237788	82.20833587646484	97.41667175292969	82.13810313290128	81.47825190190467	81.70069963845462	0.5624190113740042	83.46353912353516	97.78645324707031	83.90140180066733	82.65556478009545	82.25450863323357
5	0.4934256842235724	85.54167175292969	98.29167175292969	85.23086373993347	85.05655666532401	85.04244239723077	0.5797766693867743	83.85416412353516	96.61457824707031	84.70652573104366	83.1390996362836	83.07796771932468
6	0.46506991242369017	86.5	98.125	86.53261508196836	86.07083951707088	86.20564138251424	0.5935048346873373	83.33332824707031	97.00520324707031	84.45241893826295	82.25814340019598	82.09462175891214
7	0.42582765211661655	87.5	98.04167175292969	87.4433658731561	87.11500788663082	87.18891501640208	0.5347884285341328	83.85416412353516	97.00520324707031	84.45868062179571	82.85196186791931	82.71833548980878
8	0.35883773940304914	89.375	98.75	89.35470398025046	89.10572483791289	89.17688599998255	0.5568847608519718	84.89582824707031	97.52603912353516	85.39576686408002	83.048064437301	83.46740072723628
9	0.33618918525675934	90.5	98.91667175292969	90.45181037370604	90.35010973735788	90.34861067989475	0.5148388837696984	84.765625	97.13541412353516	85.85968053174415	83.39790077117986	83.70169715099111
10	0.3348226779575149	89.95833587646484	99.16667175292969	90.05172418699044	89.88794202558097	89.90331781238885	0.5497418404605318	86.19791412353516	96.09375	86.3813075891174	85.59178844379095	85.32455685408307
11	0.2950101483613253	91.5	98.79167175292969	91.39544176767937	91.45277580464544	91.38658834251483	0.5385751113547789	85.546875	96.875	85.59637272949179	84.96228288468588	84.77377488759467
12	0.26052157069245974	92.66667175292969	99.16667175292969	92.69738670665056	92.47097833257354	92.55542519682571	0.44468740237061866	88.93228912353516	98.046875	89.30225319472245	87.89240119496691	88.1297505539416
13	0.27527000559493897	91.66667175292969	99.125	91.61091890730084	91.43518849790588	91.47666202357024	0.5835295747383498	85.546875	96.09375	85.31543310326428	84.31240050451565	84.22091763968524
14	0.2433886554588874	93.20833587646484	99.29167175292969	93.0835587195692	93.16119447911355	93.09042638008037	0.5146343903616071	87.23957824707031	97.13541412353516	87.1673777173465	85.50125684355973	85.8390830419923
15	0.21733934151319165	93.58333587646484	99.125	93.52302820832969	93.39362763238059	93.42624270201144	0.560970038549082	86.06770324707031	97.13541412353516	86.62158532106808	85.47649715046461	85.44181610844018
16	0.22481001385798058	93.04167175292969	99.25	92.78884364547856	92.82040731362117	92.75472684085554	0.563579987539318	85.546875	97.265625	86.26619699238505	84.53900587661539	84.92298080427707
17	0.2090964846064647	93.75	99.5	93.42007499167802	93.42375236900233	93.38465223047282	0.6374051551974844	83.85416412353516	96.35416412353516	85.0575184457569	82.31901008183861	82.8445878545661
18	0.22478035737527535	93.20833587646484	99.45833587646484	93.23668663098316	93.18978776585455	93.18775466720119	0.6228347673119666	84.89582824707031	96.74478912353516	85.04068390445241	83.39267133228334	83.60212581515755
19	0.2399074465036392	93.125	99.25	93.09280547171336	93.00941097197594	92.99211194752763	0.5985866751264742	85.28645324707031	96.484375	85.34871411666776	84.02848437892243	83.9992838270422
20	0.1713016778168579	94.91667175292969	99.58333587646484	94.77156123084674	94.9542466133955	94.82069832332571	0.6049123591110401	84.89582824707031	96.22395324707031	85.3069087179696	83.7749566175724	83.91561135070424
21	0.18324984434992075	94.79167175292969	99.70833587646484	94.94169432646996	94.70601905720633	94.77689555079156	0.5622961398330517	85.67707824707031	97.265625	86.04960945208713	84.78589446987445	84.74868377678271
22	0.15736021229686836	95.45833587646484	99.54167175292969	95.34788503769373	95.53792344805922	95.40459500299147	0.49686809689349803	87.109375	97.265625	87.83605484536139	85.58699470464177	86.20077539895291
23	0.16961781981401144	95.04167175292969	99.16667175292969	94.97067692243505	94.88679300376711	94.86494926033706	0.5937748623255175	85.9375	96.35416412353516	86.53880427583182	84.48831675208395	84.59597153279239
24	0.16380002076737582	95.125	99.625	95.01447285980971	95.0180491904547	94.97994684085286	0.5349750867899274	86.58853912353516	97.13541412353516	86.98208719897015	84.84299232265441	84.96461282605006
25	0.15988300854184975	95.58333587646484	99.58333587646484	95.52176023882646	95.4996037114535	95.4783645871381	0.5750806146097602	87.109375	97.265625	86.6177844149558	85.63446201274736	85.60794042027403
26	0.16120531209434072	94.70833587646484	99.66667175292969	94.67833635177875	94.52502284735915	94.5754252596196	0.6111000114663815	84.89582824707031	97.00520324707031	84.4500678554831	83.20759132398682	83.39707635354243
27	0.14174949971338113	96.25	99.54167175292969	96.14662519998846	96.42668784520387	96.25572830522955	0.5600061114249305	85.67707824707031	97.65625	85.86758394355061	84.4946943961337	84.66991927301983
28	0.15683848334165912	95.29167175292969	99.5	95.27837081823799	95.10617713356213	95.165171402642	0.5902288879927559	85.15625	97.265625	85.97654935126546	83.58420765022767	84.03699124942612
29	0.1269052543840371	96.45833587646484	99.83333587646484	96.57347441867137	96.46765860345384	96.49644983998137	0.5340630791773341	86.58853912353516	97.265625	88.14771921550489	85.32651554397486	85.52274553412592
30	0.12117423835986604	96.54167175292969	99.66667175292969	96.40623409232022	96.3370649392325	96.34509123417764	0.5579256020312945	84.63541412353516	97.52603912353516	85.326686286483	83.72991248773477	84.04488226571688
31	0.12062928278154383	96.5	99.83333587646484	96.4905616928623	96.42397298206134	96.4056776137866	0.5293037722352286	86.71875	96.875	86.98614663566562	85.57213906243943	85.91690360122227
32	0.09362771114179244	97.16667175292969	99.875	97.2029203722062	97.16396175764866	97.1547156940958	0.5997316339784599	85.67707824707031	96.484375	86.53547412891544	84.24611075893928	84.81417610765537
33	0.08531975108198822	97.83333587646484	99.75	97.75239075173654	97.71788509639181	97.71429455396452	0.5431051798198799	87.36978912353516	97.39582824707031	87.39428289223801	86.12513564171887	86.35632918350858
34	0.08701178514243414	97.45833587646484	99.70833587646484	97.4760837626998	97.40791011535464	97.41460372349673	0.5660970973770721	86.45832824707031	97.13541412353516	86.77955150940548	84.93559857608669	85.43948248797531
35	0.10503501242880399	97.20833587646484	99.625	97.32135554863478	97.19867818067586	97.22779467560687	0.533350962306334	85.546875	97.91666412353516	85.54598461618251	84.07183763253852	84.34957466666097
36	0.07878289952486132	97.83333587646484	99.75	97.80066825663093	97.83680118577418	97.80113876096638	0.4938437214223086	88.02082824707031	97.265625	88.20644608924366	86.59071234008655	86.96289299436826
37	0.09218191776579866	97.5	99.58333587646484	97.54218092515359	97.46171379729547	97.47950449046319	0.4945536383262758	87.76041412353516	97.13541412353516	87.56211399199417	86.61026013341407	86.66395274844614
38	0.07171327486090982	98	99.875	98.08667322687305	98.00846042750067	98.02411402373635	0.5053031777406432	87.5	97.65625	87.40299254382936	86.03813930472253	86.33143271203281
39	0.07513051918552567	98.16667175292969	99.79167175292969	98.13893535071468	98.09655402165635	98.10147886916832	0.5225165122440861	87.76041412353516	96.61457824707031	87.95720763101328	86.17731784972085	86.49796905809814
40	0.08072048255397628	97.45833587646484	99.83333587646484	97.37023628616082	97.44375009979927	97.38963587840125	0.5035932523799905	87.23957824707031	97.52603912353516	86.96117723042828	85.77755890334112	85.86203490721499
41	0.06929085442563519	97.95833587646484	99.83333587646484	98.03002575784656	98.11094871440015	98.05477501042787	0.5186008657274215	86.71875	97.91666412353516	87.23050786138799	85.30616095071665	85.77809483299878
42	0.07345807476085611	97.79167175292969	99.83333587646484	97.82687910657017	97.76397049571439	97.77931268841748	0.5352655668369456	85.80728912353516	96.875	86.16565520973492	84.35174215993989	84.7411432967291
43	0.07869201790929461	97.875	99.70833587646484	97.90537604927233	97.87338166359689	97.8694398438806	0.49440402933244815	87.76041412353516	97.52603912353516	88.43513330385078	86.67580837324266	87.08126434270704
44	0.08425803157694949	97.83333587646484	99.79167175292969	97.8697690268231	97.8284124904141	97.82108474148973	0.4954927492593318	88.41145324707031	96.74478912353516	87.92136329029557	86.81199015836062	86.93705398362503
45	0.07148831981777524	97.95833587646484	99.79167175292969	97.88669678782674	98.00154731285633	97.92577496833253	0.5358432478545486	87.36978912353516	96.875	87.79023610156563	85.8739223507684	86.17331306793518
46	0.07468360133546716	97.875	99.79167175292969	97.84552185977554	97.91570697084455	97.85627500970578	0.4913967899186294	87.5	97.265625	87.72138176315453	86.10732838986907	86.40880000342108
47	0.06590426540661913	98.20833587646484	99.83333587646484	98.31404716897369	98.25233249357044	98.27034366304177	0.5210594344061974	87.23957824707031	98.046875	87.5892275502393	86.15298100592219	86.39334347558628
48	0.06756970583926886	98.16667175292969	99.83333587646484	98.08859310763964	98.1299633957735	98.0893207009176	0.48348317676694325	87.76041412353516	97.00520324707031	87.94606386368686	86.29863322604248	86.69034474342811
49	0.07388692549080587	97.75	99.91667175292969	97.78339926921865	97.57271913056256	97.63281300797141	0.5027101624060984	88.02082824707031	97.91666412353516	88.31660601409615	86.81228241929118	87.02936119899367
50	0.0599441076706474	98.375	99.70833587646484	98.40268768011522	98.37305164991501	98.37245843863131	0.5320405614572034	87.76041412353516	98.17707824707031	88.1547434985514	86.67356770610839	87.02774188333959
51	0.07365439573923747	97.91667175292969	99.66667175292969	97.85192405276908	97.84369385260362	97.83021180042599	0.4563551059642729	89.58332824707031	97.91666412353516	89.6508826376825	88.4422646953936	88.71091742092925
52	0.08155221099577223	97.66667175292969	99.70833587646484	97.61432313149405	97.51045555073019	97.53748332828626	0.558842122385613	87.890625	96.61457824707031	87.91781140969269	85.71807017207517	86.14056961119833
53	0.06934482173683743	98.04167175292969	99.875	98.0150365945769	98.0499269631669	98.00494548574711	0.47184603939846664	88.671875	97.91666412353516	88.53342932239464	87.01486734653191	87.38439324669402
54	0.0680231853442577	98.29167175292969	99.79167175292969	98.26527449571718	98.34114587922853	98.29454743470359	0.5440384331013774	87.23957824707031	97.39582824707031	87.73999295976496	85.71697319507082	86.0683519944255
55	0.06946485916540647	97.95833587646484	99.66667175292969	97.88610286593655	98.11962770584682	97.95938208543585	0.5123626856160021	88.28125	97.39582824707031	88.86638947438989	86.50106881020524	87.03680407396261
56	0.06922583626350388	98.08333587646484	99.75	97.99323041583831	98.02881931264163	97.99037440905971	0.5080546063321284	88.02082824707031	97.65625	88.03848336356435	86.61540274493967	86.86573779512187
57	0.06844416204529503	98.04167175292969	99.70833587646484	98.13738779045002	97.9076516502202	98.00565327955596	0.5245695354139267	86.97916412353516	97.00520324707031	87.25590721470512	86.46778770527206	86.3979897336054
58	0.0719712305208668	98.16667175292969	99.70833587646484	98.03740724493092	98.1891005962538	98.08251590326329	0.5010777871672568	87.63020324707031	97.65625	88.23360775883307	85.78852485298043	86.30132543787404
59	0.057944651920503625	98.45833587646484	99.70833587646484	98.48885939991344	98.52462565448552	98.49151647529605	0.5156828784347454	87.890625	97.13541412353516	87.7997184066842	86.42014379029396	86.62293064950015
60	0.06646030064672231	98.25	99.70833587646484	98.13208722148258	98.09635104245973	98.097130371529	0.5119426491358657	88.15103912353516	96.22395324707031	88.4260525421416	86.64552819590367	87.07830977779302
61	0.054773136695536476	98.70833587646484	99.83333587646484	98.70834270235049	98.73280402407792	98.70732782903521	0.4699498292854211	87.890625	97.91666412353516	88.03287995143232	86.14361719493134	86.54807500750552
62	0.06720270404048885	98.16667175292969	99.79167175292969	98.02318294594407	98.2019253259976	98.09107459252039	0.45798491726054635	89.58332824707031	97.91666412353516	90.31092211390525	88.58275398638351	89.03109769361852
63	0.06505047894160573	98.41667175292969	99.875	98.51808428036281	98.46445894250988	98.4720749910718	0.4484429290314438	89.97395324707031	97.52603912353516	90.04748669862458	88.50709053149603	88.86842836431617
64	0.057295068639020126	98.54167175292969	99.875	98.51044931272416	98.49854259518725	98.48888406216712	0.45288001651351806	88.15103912353516	97.52603912353516	87.74967401015265	86.30517341093062	86.50136499704429
65	0.08564703770311705	97.29167175292969	99.625	97.25148040320565	97.30861598493759	97.2572089805578	0.5488069313869346	89.0625	96.875	88.95578474554483	88.1918986659287	88.21975591977802
66	0.0740362394573943	98	99.70833587646484	97.94240198520711	97.97768966857453	97.93926004720899	0.508665283540419	88.15103912353516	97.78645324707031	88.17391982133807	86.55667253758618	86.91879145357055
67	0.06337041604720677	98.125	99.79167175292969	97.98604400774981	98.0297693587518	97.98421904401476	0.5107819857124317	88.15103912353516	97.39582824707031	88.52779221885844	87.28465579060074	87.52720792338786
68	0.06812005704113593	97.91667175292969	99.875	97.90465683223536	97.91480338259936	97.8948020465446	0.5133209789382818	87.5	97.39582824707031	87.69107489345244	86.22363556343534	86.40696031480593
69	0.05915215907307963	98.29167175292969	99.91667175292969	98.246382036318	98.3492984630072	98.27539748610566	0.44693450132156914	87.63020324707031	97.78645324707031	87.54297852800916	86.11395331827123	86.33712245141217
70	0.06291338516942536	98.375	99.83333587646484	98.34311820924839	98.46617753656979	98.38987736500026	0.5358325363316302	86.19791412353516	97.00520324707031	86.10401023479946	85.16560323975844	85.30152605458287
71	0.062192511131288486	98.16667175292969	99.79167175292969	98.05548426301762	98.18070069409951	98.09986546453901	0.5266200169595928	87.5	97.39582824707031	87.70423918377023	85.9496061232607	86.31771243726699
72	0.06328048510864998	98.125	99.83333587646484	98.1586951876427	98.1759954022372	98.14711327117443	0.544498214245929	87.890625	97.265625	87.87527386302527	86.7155933692229	86.92662344244283
73	0.06857256927139437	97.95833587646484	99.83333587646484	97.92454886544597	97.95492892560917	97.92345537598229	0.45438411990350386	88.671875	97.91666412353516	89.47921563859536	87.0418932340084	87.72798309313191
74	0.06505287602854272	98.45833587646484	99.75	98.30926277048955	98.4358206921203	98.35335792710087	0.49799842462016386	87.5	97.13541412353516	88.28753076541719	85.93615830005068	86.52906787118499
75	0.06366580523705731	98.41667175292969	99.79167175292969	98.26261979475058	98.22366535883157	98.23296866478395	0.5037992438010406	88.28125	97.52603912353516	88.4110638880367	86.83673370156474	87.29572410543622
76	0.06732263791374862	97.95833587646484	99.70833587646484	97.9779627687798	97.89324679289369	97.92381223970813	0.49595061543004704	88.93228912353516	98.30728912353516	88.66553943391982	87.79206209587937	87.87419928390987
77	0.06942030296602753	97.95833587646484	99.75	97.98213931914864	97.93174653582471	97.93932004473886	0.5086182270072944	86.58853912353516	98.17707824707031	86.56655855580499	85.27697497190614	85.48191445603825
78	0.06597107305560106	98.20833587646484	99.625	98.21491930125026	98.19012300093429	98.1835930940644	0.47150749328526825	88.80207824707031	97.52603912353516	88.68291928449361	87.88828592489419	87.92963067191978
79	0.06307445145483749	98.33333587646484	99.79167175292969	98.40034841355448	98.29954449809532	98.32805258409242	0.5368193311963599	87.890625	97.78645324707031	87.53309222380973	86.61354029783315	86.55577093187453
80	0.07745768049887071	98.04167175292969	99.66667175292969	97.89059586270834	97.96589581924658	97.90443877633798	0.488449379084462	88.93228912353516	97.91666412353516	89.11850683259024	87.2713130285095	87.74072012588833
81	0.06301198407134506	98.20833587646484	99.75	98.27123861578843	98.18647100427022	98.21268664037808	0.46231438863226987	88.671875	98.046875	89.06550535131957	87.60609818494675	87.80684519581952
82	0.06696824023344865	98.20833587646484	99.79167175292969	98.283340459397	98.2644247550411	98.26123104901234	0.5014980513985089	88.41145324707031	97.265625	88.47630260597127	87.09141262019861	87.40420695097605
83	0.06769513413620491	98	99.75	97.92003974101803	97.9967214769752	97.92786680650566	0.47448797411258664	88.93228912353516	97.39582824707031	88.92396795143864	87.85493448979057	88.01642278165983
84	0.07387328488810453	97.75	99.70833587646484	97.80345542147798	97.69475960384496	97.72804019313193	0.4782450542516017	89.58332824707031	97.78645324707031	90.03403078516993	88.80002489514379	89.01534916366275
85	0.06927186396632654	98.08333587646484	99.91667175292969	97.93436569974263	98.01302774068432	97.95991109211583	0.48362666692507145	89.0625	97.78645324707031	89.02530975446419	87.93794458218738	88.0181957538068
86	0.06970119508914649	98.125	99.66667175292969	98.14593489009016	98.02827664530201	98.072767227391	0.5133883064542412	88.28125	96.875	87.63273392545396	86.98960336006644	87.04749829488136
87	0.057561527338111776	98.58333587646484	99.95833587646484	98.56261059685711	98.52562955027646	98.53127800295543	0.482853192705079	88.41145324707031	97.52603912353516	89.31032870052397	87.13319672956717	87.70686434580716
88	0.06838499978960802	98.04167175292969	99.79167175292969	98.0069360471422	98.00650828345682	97.97990520796228	0.4703554005100159	89.453125	97.39582824707031	89.57347012770484	88.10565390665516	88.44965320810954
89	0.05529424776245529	98.54167175292969	99.91667175292969	98.54436137238564	98.47488009717702	98.49549122379707	0.4748532661566666	88.02082824707031	98.046875	88.44410043066544	86.12679178699203	86.66471639995281
90	0.05449780217682322	98.41667175292969	99.95833587646484	98.34432543937115	98.39575572744782	98.35340651884289	0.5109379273890227	88.15103912353516	97.52603912353516	88.50456487626664	87.57603611796355	87.62004652090337
91	0.05525606363313273	98.75	99.91667175292969	98.75080443226805	98.74435618462417	98.73352277388194	0.5467094528576126	87.63020324707031	97.00520324707031	87.86774577498753	85.63154443942929	86.15755037268966
92	0.06251411385446166	98.20833587646484	99.79167175292969	98.12348178347206	98.20883468298945	98.14637019342663	0.5201943446542524	88.15103912353516	97.39582824707031	88.2025633202197	86.60939099143106	86.8230294898871
93	0.06987324137085428	98.29167175292969	99.58333587646484	98.15904177383806	98.23045381265638	98.17628503586373	0.509571541033741	88.28125	97.265625	88.36714691894079	86.42974151422212	86.8479395491689
94	0.06162444653299948	98.20833587646484	99.91667175292969	98.13232504688041	98.16309943515415	98.12394334344712	0.5327673782618755	87.23957824707031	96.74478912353516	87.05416427970077	85.1526987822357	85.38215435387347
95	0.06514290086071317	98.20833587646484	99.70833587646484	98.13387056353093	98.0882063661341	98.08672765322221	0.4631709015338856	89.0625	97.65625	89.33763772271863	87.17777477007765	87.72657318440856
96	0.06170333246855686	98.33333587646484	99.75	98.3789680252802	98.39889897814696	98.37238602155558	0.5140662287885789	87.63020324707031	97.265625	87.26349351586562	86.30848952188124	86.41256018615326
97	0.05494999069759312	98.54167175292969	99.83333587646484	98.46922657099381	98.56277017184236	98.49297726659184	0.5126432119165353	89.0625	97.91666412353516	89.02440584219225	87.84379610099259	87.94177015780738
98	0.06243242117731521	98.5	99.83333587646484	98.50445651257665	98.49838775084426	98.47491687911139	0.4657115967371889	88.41145324707031	98.17707824707031	88.3496339510794	86.90222654553068	87.17504320159257
99	0.0626707774369667	98.20833587646484	99.79167175292969	98.20516013739687	98.24247607975256	98.20332949422205	0.4656796061851007	90.10416412353516	97.65625	89.84691028438148	88.99797584559789	89.15476087805423
100	0.05979602120661487	98.5	99.83333587646484	98.43949934075447	98.57705304072674	98.4984794869489	0.5511111921526511	87.109375	96.35416412353516	87.16083896342114	85.82318581849245	86.15791890038416
