# Supplementary material for: Toxic chinese herbal medicine recognition in real-world images via multi-scale and attention-enhanced EfficientNetV2
Source: PLoS One. 2026 Mar 19;21(3):e0344262. doi: 10.1371/journal.pone.0344262 (PMC13002182; doi:10.1371/journal.pone.0344262)
Supplement: S6 File — Numerical data underlying all figures and reported metrics, including complete training logs, evaluation results, per-class performance values, and confusion matrices. (ZIP) [file pone.0344262.s006.zip › Dataset/results/Ours/Ours_metrics_outputs.csv]

index	train_loss	train_acc	train_precision	train_recall	train_f1-score	test_loss	test_acc	test_precision	test_recall	test_f1-score
1	2.056619329849879	46.958335876464844	47.73668265534937	44.837729010848875	44.93053795803569	1.1792716153625709	66.40625	73.55829556181362	64.88559764529727	63.025380233699714
2	1.1528071165084839	67.83333587646484	67.26044007390432	66.57817652923475	66.78585749973705	0.8505530559147397	76.69270324707031	79.78080308550562	74.33954656107346	73.85409680150799
3	0.8754735929767291	74.125	73.93339926498852	73.5288205851219	73.62030810995871	0.8078237861627713	75.52082824707031	76.98565830100783	74.00197841374312	73.36115259885776
4	0.7074095770716667	79.125	79.04682539981651	78.5583870058133	78.7388325231702	0.7049048448758791	80.59895324707031	81.79534003394134	79.07126804498517	78.75275676495026
5	0.6588147619366646	81.08333587646484	80.67998756186745	80.4379103478875	80.4752908382571	0.7268875423584783	79.55728912353516	80.67069793278107	78.07158979249091	77.74318956884574
6	0.5882011381288369	82.58333587646484	82.39991785842815	81.93804842278783	82.10091486942656	0.6327918067424131	82.16145324707031	84.28007546520477	80.61619839623594	81.02373468991848
7	0.48838103860616683	85.375	84.87155745973706	84.79090840679402	84.77084715639484	0.6357288290261446	83.07291412353516	83.24080094044194	81.236877084812	81.17872473642896
8	0.4554199031740427	85.95833587646484	85.88385104556654	85.53836653644444	85.64365816333937	0.6406365451596988	82.421875	84.32992979981063	81.93246348283895	81.6553892350556
9	0.40553659888605276	88.33333587646484	88.13041573406886	87.97077953553543	88.01072163535108	0.6570404166462444	82.55207824707031	83.9907046784037	81.55347572744317	81.431465206643
10	0.3886494787037373	89	88.96026790877525	89.03072007582047	88.94154281641673	0.6820319738374868	81.90103912353516	83.86820247599094	80.27092900841336	80.56350884727415
11	0.3614300245543321	89.20833587646484	89.34106344055866	89.20697451518534	89.24220707636282	0.6420536897215546	82.94270324707031	83.01932152119888	82.11294268240451	81.73220836590761
12	0.3231677185930312	90.25	90.28342177656572	89.94321851424415	90.07432893803264	0.6845228286304822	83.07291412353516	84.48393959277844	81.66338250818852	81.63594633243872
13	0.3171897315730651	90.5	90.3788476900234	90.28430119896201	90.28776961929026	0.6185901510539414	83.85416412353516	85.72306116838757	82.60859794495587	82.5167024602886
14	0.29116821188479663	91.54167175292969	91.2078749750011	91.1833052777935	91.16197486829479	0.6613834813776217	84.89582824707031	85.916340491879	83.29452254045495	83.8608872241012
15	0.2654426437150687	92.25	92.03588092033485	91.82497156314389	91.88991429477679	0.5796084828883371	85.02603912353516	85.86376411238297	84.02378024562005	84.06616541502694
16	0.21169764185945192	93.70833587646484	93.59745467971041	93.5456204944037	93.53925668148227	0.7171095408424056	82.68228912353516	83.6565817763353	81.8705560883283	81.8353452953137
17	0.2367702648229897	92.66667175292969	92.89397684740547	92.52464783503899	92.66613284800647	0.6760382874247929	83.07291412353516	85.60550814735109	81.6051993132719	82.32188757050562
18	0.21531208732475837	93.75	93.61202070022986	93.5746564169409	93.5688401675826	0.552586757248226	85.41666412353516	86.22422171894569	83.72869273682791	84.23797593429602
19	0.172759298098584	94.58333587646484	94.43416968445666	94.25848283756615	94.32764906635131	0.671896813198714	83.72395324707031	85.02405876295005	83.36993662713311	83.01678747155007
20	0.21561270552842568	94.16667175292969	93.9878712799253	93.85526799129279	93.88262100613895	0.603731850876405	85.546875	86.26887558694835	83.99073201169571	84.24205846607734
21	0.2048022949695587	93.83333587646484	93.58999121273499	93.72652330840127	93.63683496089838	0.5889717903689112	86.45832824707031	87.29002174241717	85.14055493248235	85.26916085362731
22	0.18622834444046021	94.58333587646484	94.70886871589916	94.60451996654372	94.62850035560551	0.5403666070651525	87.109375	87.23056956445446	86.38763944302117	86.16831594270933
23	0.1673860428862584	94.875	94.94367214602507	94.59057466791751	94.73070431392809	0.5890661081255075	85.15625	85.50018395581928	84.1275066541024	84.123216906789
24	0.15079062681955596	95.58333587646484	95.49003387200308	95.63580935104304	95.54176522114707	0.5349109588047819	87.36978912353516	88.5805853329832	86.27593550935227	86.50434347143407
25	0.12285810046596453	95.875	95.83086054982934	95.58099011095233	95.67512219948607	0.4749969445644335	87.76041412353516	89.06952414287096	86.59517040461971	87.15734949179837
26	0.16099883999985953	95.41667175292969	95.49803155661516	95.3123461029684	95.38861207372146	0.5856555768671873	86.45832824707031	87.27971336306538	84.37897296001177	84.79718240121136
27	0.12584460981966306	96.41667175292969	96.48914312917408	96.28445595636506	96.35907384031522	0.5668979475012748	86.97916412353516	87.43644143659681	85.69709024809148	85.92332984484948
28	0.1140076666752187	96.25	96.23473452625856	96.20712337715298	96.20129047979246	0.5228691934110733	88.15103912353516	89.0792406967918	86.5758433264691	86.91678216491302
29	0.13255334588194576	95.875	95.72716238201556	95.74769189931202	95.71935463368605	0.550864960947365	87.36978912353516	87.59896091838982	86.37902477858674	86.48174598897916
30	0.11839397379662842	96.25	96.1867014519565	96.12272618792377	96.13919197400327	0.585165607904249	87.5	89.06123459654401	86.25945932109886	86.78978708653764
31	0.11360423473408446	96.91667175292969	96.75538771486057	96.864407919269	96.78743819319301	0.6573970820748704	84.765625	85.79265365682546	83.18093028512301	83.53362475960986
32	0.1247886947200944	96.375	96.32130827309756	96.29744032976518	96.29254595590977	0.48751258452182356	87.5	88.4895043011231	86.19696427894173	86.81696757452633
33	0.08638688494528954	97.20833587646484	97.14476337082515	97.07806582532568	97.09614972926191	0.5370902394255003	88.671875	89.72848830482299	87.84285141919683	88.19202780991765
34	0.08657426291882682	97.33333587646484	97.35566698467926	97.33085640561886	97.3290883776355	0.527159396913703	87.63020324707031	88.31793155743216	86.50617130748545	86.70839062970806
35	0.09506225085506836	97.04167175292969	96.9029771301683	97.07706397415622	96.96557437633538	0.48765895252654445	89.19270324707031	89.5671099106171	88.0210529631681	88.40383417980875
36	0.09297446427168325	97.25	97.11852717000414	97.13470987173524	97.10982302848741	0.5223737024101259	88.15103912353516	88.74073810971908	86.96891708625127	87.13562687224251
37	0.08692914317294101	97.125	97.0819521672486	97.17180253529423	97.10748676309456	0.5755544235022777	87.109375	87.97280752141016	86.13226416887242	86.40654962469897
38	0.0845198554933692	97.41667175292969	97.33762348859209	97.25071393439346	97.27074069700211	0.5556030862535408	87.23957824707031	88.00633309369236	86.11678614807526	86.29479997543949
39	0.08209189468761906	97.54167175292969	97.45867457627398	97.39824745133426	97.41400565387399	0.5147955902242151	88.54166412353516	88.14046724049358	87.7568945794853	87.59675724328197
40	0.07969432550792893	97.25	97.24698866111576	97.3353700474906	97.27814581254755	0.525441199314173	87.5	87.9823182190658	85.93339684234553	86.44414376264348
41	0.08268232669836531	97.79167175292969	97.85458764478706	97.67170777028566	97.74955640328625	0.5409779335653487	88.671875	88.87769572572945	87.49064244057986	87.82457605111351
42	0.07047903492178496	97.95833587646484	97.86536623233827	97.99990460545877	97.9175477131321	0.543249464177156	87.76041412353516	88.3250578217757	86.49532135921372	86.73058641421774
43	0.06803755021673472	97.83333587646484	97.68845681319748	97.82084315616231	97.73619705148784	0.5960212326452469	87.76041412353516	88.10797041931927	86.33506963763534	86.58630350511267
44	0.09125284678729562	97.375	97.37018300167914	97.2445360567536	97.28838795915716	0.6124018363225332	85.546875	86.08405048338761	83.6031585922074	84.08492051268917
45	0.07607035499434762	97.79167175292969	97.73754183185503	97.76558671055822	97.74000138038478	0.596936446220108	87.36978912353516	87.51081895070162	86.00718951469891	86.13589793649919
46	0.055677509817372385	98.33333587646484	98.24993600719384	98.25419045428568	98.23536275267234	0.5304271192183782	87.890625	88.33838375247043	86.83433483496063	87.07697711683066
47	0.0686679487444538	98.08333587646484	98.09263708490124	98.01058469011194	98.03327594955151	0.5489567363019887	88.41145324707031	88.67274597918166	87.22205968138384	87.38764916775003
48	0.06569782041750538	98.04167175292969	98.09050742946366	97.94567781826635	98.00387950153635	0.5524872305525909	88.15103912353516	88.38786949374983	86.34401546166252	86.7194927982212
49	0.05141729558915055	98.66667175292969	98.64607277054043	98.66530241065847	98.64419874613736	0.500518089470764	88.02082824707031	89.25439277281399	86.43508747545043	87.13515585936642
50	0.049202488543232906	98.45833587646484	98.59414753089072	98.3445659012586	98.45378803775965	0.5531636428052783	87.5	87.81283381140395	86.4379859467469	86.62513067723253
51	0.05370434544107411	98.5	98.4673487212176	98.48303888166392	98.46729865334508	0.4796002522300948	89.453125	89.14419725350795	87.62668373901165	87.93709957107454
52	0.063454233474525	98.29167175292969	98.2340772250562	98.34375520488246	98.27704221368754	0.4942613244470522	89.58332824707031	89.55720795290637	88.06280407813574	88.32307216614774
53	0.056618782880250365	98.375	98.41113547513397	98.28296304778584	98.33101385920965	0.6323452283320421	87.23957824707031	88.35788780117502	86.05438105907443	86.55285842049216
54	0.057049535354599355	98.29167175292969	98.33502069748546	98.23187605678115	98.2671295940584	0.5188939235755848	89.58332824707031	90.18056204682682	89.15322509502735	89.1375045735847
55	0.05792710393725429	98.45833587646484	98.38592548884458	98.48855499378962	98.42247737449298	0.4996238757097065	89.84375	90.24006643638448	88.99602657112042	89.19999278422019
56	0.057953418073933186	98.16667175292969	98.1209933125579	98.14227316523005	98.1163249292484	0.604286477072795	88.02082824707031	88.45561930956002	86.79509511486982	87.19469976113108
57	0.04801774603760956	98.66667175292969	98.63288764435663	98.66595464490766	98.63928855063219	0.522398160682466	87.5	88.04004252047862	86.13782858776602	86.47371907715113
58	0.047203990878285064	98.58333587646484	98.44044164818672	98.47826614240276	98.44549013596989	0.5389775702351471	87.890625	88.18556032817281	86.6421207425588	87.10903308987642
59	0.042666322726775736	98.79167175292969	98.81141903666058	98.87430420146194	98.83552902118261	0.5173839574023683	88.671875	89.47559062645712	87.20794224548916	87.75611034010534
60	0.052735156712975975	98.33333587646484	98.3695283476808	98.35854554690842	98.34863735853254	0.6096220976278346	87.5	88.53951405858038	86.43635307120914	86.76798722519135
61	0.0468152954261556	98.58333587646484	98.55756893308502	98.43184436254838	98.48193438048104	0.5350353660790764	90.36457824707031	91.31060978627515	89.2735155610625	89.8221733920455
62	0.042688112462831974	98.75	98.64549306145749	98.68252727992416	98.65393428199351	0.5360450927061416	88.54166412353516	88.68743283032599	87.22478988123545	87.40505133869033
63	0.04181972860159779	98.79167175292969	98.73422402505314	98.76520000456208	98.73910671310648	0.5304905675254	89.453125	89.39731441398285	87.97696237151808	88.33925280799605
64	0.04918151770873616	98.58333587646484	98.62112425278646	98.59672170686329	98.59684813575258	0.5502732325646017	88.93228912353516	90.01888329272852	87.76710530465223	88.24929163650229
65	0.044325277974518636	98.5	98.4498868717114	98.52421542047544	98.47270271035916	0.5452653710805558	89.0625	88.74120500087813	87.72588088451668	87.77080138118693
66	0.03898869647993706	98.95833587646484	98.94472505736962	98.95514108546348	98.94087502907134	0.4675209700991066	90.10416412353516	89.83224243964929	88.75827673230678	88.85828954833997
67	0.05955864754874104	98.25	98.35718044389014	98.241489871909	98.28827910078539	0.5090987796850944	88.671875	88.8847890497156	87.08584247069854	87.48440207621847
68	0.05479113165269761	98.33333587646484	98.26534417838405	98.33880858099104	98.29021981078067	0.4716550726934656	89.32291412353516	89.62546516466533	87.87448853468878	88.21422196520987
69	0.04599968601978617	98.58333587646484	98.48821463562084	98.53313670874356	98.50170605674337	0.4940136606228407	89.58332824707031	89.47374606221263	87.97680886072627	88.30015701767574
70	0.043857167210856765	98.75	98.83323956754707	98.76887977935748	98.79160352365606	0.5672183888706664	87.890625	88.3151899395495	86.80120515696235	87.02854045714416
71	0.04900010637861366	98.54167175292969	98.60135088400489	98.58050191958687	98.582011659095	0.5893498300065403	88.54166412353516	89.14583653559433	87.31027524832281	87.68619852178631
72	0.03618749686119069	98.875	98.8094569436485	98.9262381360772	98.8591221142043	0.5316027241084763	88.671875	88.73575265565539	87.3842202158848	87.54660211062021
73	0.04275735131726833	98.75	98.74100922841214	98.77710038660754	98.74802208204169	0.5148306761291982	88.80207824707031	89.13306927445738	87.10842870104447	87.57733611168811
74	0.035829439565180414	98.91667175292969	98.943619104858	98.88623376230294	98.90337758398384	0.48652610696778237	88.93228912353516	89.03876301263053	87.63855599274873	87.88851313495505
75	0.03762638623670985	98.91667175292969	98.9587664675477	98.88784990400356	98.91588442602257	0.40794631171441625	89.84375	89.30017250970143	88.40370465996249	88.53995536967697
76	0.02449892366329247	99.33333587646484	99.33510417564565	99.30116440288845	99.31337619265544	0.5299678424020536	88.02082824707031	87.45552790120084	86.53729770438157	86.63980222016228
77	0.03323537877392179	98.83333587646484	98.73619026713246	98.69633190177753	98.70561038359712	0.5052176256845087	88.54166412353516	88.58965234629682	87.3757239839843	87.59772215481175
78	0.033988264584962354	98.79167175292969	98.79356599455049	98.7515228304916	98.76025657704116	0.5456605332606159	87.76041412353516	87.75083181718122	86.48210935914315	86.67214580241908
79	0.038539018373800596	98.75	98.76356912483696	98.77791823083231	98.76136237087526	0.48899903100785497	88.93228912353516	88.96558589038604	87.58602352313241	87.77574133036488
80	0.029903941787585306	99.29167175292969	99.27289369267342	99.22591428223055	99.24368071526534	0.4957527961504032	89.58332824707031	89.202111081706	88.47892460063925	88.50958948218013
81	0.029234063150652217	99.08333587646484	99.04121997546189	99.05312857204967	99.0376467879115	0.47452732107452295	90.625	90.75780942175362	89.66214497503607	89.84083414957894
82	0.036939358623640145	98.79167175292969	98.76882500188123	98.7221025785279	98.73193168322855	0.4998341623028561	89.84375	90.00395566745667	88.85961868752855	88.95900383209296
83	0.032436741298491445	99.04167175292969	99.07800626076742	99.0025194034736	99.02795367422154	0.5147488787233669	89.0625	88.84119376960471	87.80162960388242	87.87472027955098
84	0.02588565510920792	99.45833587646484	99.52346548350513	99.47803540463076	99.49663509303431	0.5458293189243099	89.19270324707031	89.3204311318917	88.14417157032928	88.2291148931563
85	0.03372323464607083	98.95833587646484	98.94162072561959	98.92739376764641	98.92681896407831	0.5317913015340613	89.58332824707031	89.72828090065956	88.10673768589913	88.35742643066641
86	0.024623675382657285	99.29167175292969	99.34568157873059	99.32251518059365	99.3284299786958	0.5105989206100882	89.71353912353516	89.16471485849898	88.58930563248461	88.52476743977654
87	0.025938868136921277	99.25	99.19226228342659	99.25890679128658	99.21698521185436	0.5241052083125245	88.54166412353516	88.19180929533044	87.10507091295577	87.27677620628899
88	0.03355962761833022	99.08333587646484	99.0155107949611	99.1128719980362	99.05654927522889	0.4852601143144663	89.84375	89.9198890099379	88.84343892791951	88.96841651255015
89	0.01850145322998287	99.5	99.51284141133664	99.52862050575219	99.51759696160808	0.455364696080134	90.10416412353516	90.40249488597755	88.54619740570931	88.99195039360704
90	0.023202727582441487	99.20833587646484	99.16789792156396	99.22141859511228	99.18914390506919	0.4475003374119903	89.58332824707031	89.893058408544	88.63497248822655	88.73814010447042
91	0.016332679845072563	99.54167175292969	99.49124361942941	99.47280242636988	99.47746570185762	0.4660773136445944	89.97395324707031	89.63561182355126	88.7862802959799	88.84850936188475
92	0.02544288436009083	99.375	99.34853967958652	99.31449927037465	99.32397683094537	0.457926606653776	90.36457824707031	90.3053649408253	89.48883927920222	89.47698600093989
93	0.02817688057839405	99.20833587646484	99.18214269850051	99.09230985972147	99.12872848586674	0.45454304894087727	90.88541412353516	91.00429206148812	89.51837534597233	89.78122018
94	0.02626975457484756	99.25	99.26361874109251	99.08988077524074	99.1680357580388	0.48279949849882087	90.10416412353516	90.11070050491108	89.04813549682135	89.01544667892561
95	0.0258431424615992	99.125	99.02163636713377	99.18904818476814	99.09505475195814	0.4980452322411111	89.32291412353516	90.0286139416524	88.29183592794354	88.51101706608566
96	0.021337488359713462	99.375	99.32302219162402	99.3627093830736	99.33517139872026	0.42909660305260405	90.234375	90.02112040510654	89.11887479784853	89.1988552213027
97	0.022749140469265208	99.45833587646484	99.51340644902656	99.4038824947691	99.45316076152113	0.49378874781969745	89.58332824707031	90.1232648284276	88.2122966728724	88.57800327324206
98	0.026003532184452827	99.16667175292969	99.19407277740103	99.18391704980203	99.17987437863978	0.5114418019056757	88.80207824707031	88.72299166794502	87.63223287628793	87.70742771896933
99	0.02999081629148956	99.16667175292969	99.13586446189032	99.10487008381205	99.11101698235929	0.4863976231734644	89.84375	90.29188332289247	88.78241126833116	88.94776183887386
100	0.02730132408401308	99.20833587646484	99.22288586620205	99.15912363464632	99.18045347738686	0.43559030153937783	91.27603912353516	91.1991710845935	90.17026569592277	90.26540045271385
