# Supplementary material for: Toxic chinese herbal medicine recognition in real-world images via multi-scale and attention-enhanced EfficientNetV2
Source: PLoS One. 2026 Mar 19;21(3):e0344262. doi: 10.1371/journal.pone.0344262 (PMC13002182; doi:10.1371/journal.pone.0344262)
Supplement: S6 File — Numerical data underlying all figures and reported metrics, including complete training logs, evaluation results, per-class performance values, and confusion matrices. (ZIP) [file pone.0344262.s006.zip › Dataset/results/Ours/per_cls_acc.csv]

1	0.95	0.95	0.05	0.9	0.8	0.5	0.5625	0.5555556	0.6923077	0.09090909	0.75	0.9	0.8	1.0	0.7058824	0.5	1.0	1.0	0.6	1.0	0.36363637	0.25	0.7	0.8333333	0.8	0.53846157	0.14285715	0.45	0.95	0.0	0.8125	0.65	0.88235295	0.72727275	0.2777778	0.85	0.85	0.3846154	0.8888889	0.85	0.8666667	0.8095238	0.5555556	0.2857143	0.11764706	0.72727275	0.625
2	0.95	0.75	0.85	0.95	0.95	0.65	0.625	0.7777778	0.7692308	0.8181818	0.8	0.9	0.73333335	0.23076923	0.88235295	0.85	0.85	0.95454544	0.1	0.8888889	0.45454547	0.8125	0.95	0.8888889	1.0	0.84615386	0.42857143	0.75	1.0	0.7	0.9375	0.8	0.9411765	0.45454547	0.16666667	0.75	0.75	0.46153846	0.8888889	0.65	0.6666667	0.85714287	0.8888889	0.85714287	0.5882353	0.54545456	0.625
3	0.75	1.0	0.8	0.75	0.85	0.9	0.5	0.5555556	0.61538464	1.0	0.7	1.0	0.73333335	0.61538464	0.7058824	0.8	1.0	0.95454544	0.3	0.8888889	0.54545456	0.6875	0.4	0.9444444	0.9	0.7692308	0.42857143	1.0	0.95	0.8	0.8125	1.0	0.05882353	0.8181818	0.5	0.85	0.8	0.46153846	1.0	0.95	0.6	0.61904764	0.7777778	0.71428573	0.5882353	0.6363636	0.75
4	0.95	0.95	0.55	0.9	0.75	0.8	0.5625	0.5	0.6923077	0.90909094	0.95	0.95	0.73333335	0.84615386	0.5882353	0.95	1.0	1.0	0.2	1.0	0.6363636	0.9375	0.95	1.0	0.95	0.6923077	0.5714286	0.85	0.9	0.75	0.875	0.95	0.7647059	0.90909094	0.6111111	0.85	0.9	0.3846154	1.0	0.8	0.8	0.9047619	0.6666667	0.71428573	0.4117647	0.72727275	0.875
5	0.9	0.9	0.7	1.0	0.8	0.65	0.1875	0.7222222	0.53846157	0.90909094	0.75	0.9	0.8	0.84615386	0.5882353	0.8	0.95	1.0	0.7	1.0	0.6363636	0.6875	0.95	0.8888889	0.85	0.6923077	0.42857143	1.0	0.95	0.7	0.875	0.9	0.5882353	0.90909094	0.44444445	0.95	0.9	0.6923077	0.8888889	0.9	0.93333334	0.9047619	0.6666667	0.71428573	0.7058824	0.54545456	0.75
6	0.9	1.0	0.95	1.0	0.9	0.7	0.6875	0.5555556	0.7692308	0.8181818	0.85	1.0	0.93333334	1.0	0.8235294	0.9	0.95	1.0	0.7	1.0	0.54545456	0.75	0.95	0.9444444	0.8	0.53846157	0.71428573	0.95	1.0	0.7	1.0	0.5	0.7647059	0.8181818	0.44444445	0.75	0.9	0.30769232	0.6666667	0.95	0.8	0.9047619	0.6666667	0.78571427	0.8235294	0.72727275	0.75
7	0.95	1.0	0.85	1.0	0.9	0.8	0.25	0.8333333	1.0	0.8181818	0.8	0.95	0.93333334	0.6923077	1.0	0.8	0.85	0.95454544	0.7	0.7777778	0.72727275	0.8125	1.0	0.8888889	1.0	0.61538464	0.85714287	0.95	0.85	0.8	0.6875	0.95	0.47058824	0.72727275	0.5	0.9	0.95	0.6923077	0.6666667	0.85	0.8666667	0.95238096	0.8888889	0.64285713	0.88235295	0.8181818	0.375
8	0.95	1.0	0.55	1.0	0.8	0.95	0.75	0.7777778	0.84615386	1.0	0.65	0.85	0.8666667	0.84615386	0.7647059	0.9	0.8	1.0	0.7	1.0	0.54545456	0.6875	0.95	0.8333333	0.95	0.6923077	0.71428573	0.9	1.0	0.6	0.875	0.8	0.5294118	0.90909094	0.2777778	1.0	1.0	0.9230769	0.7777778	0.7	0.8	0.9047619	0.7777778	0.78571427	0.8235294	1.0	0.75
9	0.65	1.0	0.9	1.0	0.95	0.75	0.75	0.7777778	0.61538464	1.0	0.95	0.85	0.8666667	0.6923077	0.88235295	0.85	0.7	1.0	0.9	0.8888889	0.54545456	0.875	0.95	0.8888889	0.95	0.53846157	0.85714287	0.95	0.95	0.3	0.875	0.95	0.3529412	0.72727275	0.7777778	0.95	0.95	0.53846157	0.7777778	0.95	0.8	0.8095238	0.8888889	0.78571427	0.9411765	0.72727275	0.75
10	0.85	0.95	0.9	0.9	0.95	0.85	0.3125	0.7777778	0.53846157	0.90909094	0.95	1.0	0.73333335	0.6923077	0.88235295	0.85	0.9	1.0	0.4	0.8888889	0.45454547	0.8125	1.0	0.9444444	0.75	0.7692308	0.85714287	0.95	0.95	0.55	0.9375	0.9	0.7647059	0.8181818	0.6666667	0.85	1.0	0.53846157	0.7777778	0.6	1.0	0.9047619	0.7777778	0.64285713	0.7647059	0.6363636	0.875
11	0.7	1.0	0.95	1.0	0.8	0.6	0.6875	0.7222222	0.7692308	0.8181818	1.0	0.85	0.93333334	1.0	0.64705884	0.95	1.0	1.0	0.9	1.0	0.54545456	0.875	0.85	0.8333333	0.95	0.7692308	0.5714286	0.9	0.85	0.9	0.6875	0.7	0.3529412	0.8181818	0.5555556	1.0	0.9	0.61538464	0.8888889	0.9	0.93333334	0.9047619	0.7777778	0.78571427	0.7647059	0.6363636	1.0
12	0.75	0.95	0.95	1.0	0.9	0.9	0.5625	0.7777778	0.61538464	0.8181818	0.8	0.95	0.93333334	0.7692308	0.64705884	0.8	0.7	0.95454544	0.6	1.0	0.54545456	0.9375	0.95	0.9444444	1.0	0.3846154	0.71428573	0.95	0.85	0.9	0.875	1.0	0.5882353	0.8181818	0.7222222	0.9	0.95	0.7692308	1.0	0.75	0.93333334	0.95238096	0.8888889	0.85714287	0.47058824	0.72727275	0.625
13	0.7	1.0	0.85	1.0	0.95	0.8	0.5625	0.8888889	0.7692308	0.90909094	0.8	0.95	0.93333334	1.0	0.64705884	0.75	0.9	1.0	0.7	1.0	0.8181818	0.9375	0.95	0.8888889	0.95	0.46153846	0.85714287	0.95	0.9	0.65	0.6875	0.85	0.47058824	0.54545456	0.8888889	0.9	1.0	0.46153846	0.8888889	0.85	0.8666667	0.95238096	0.8888889	0.78571427	0.9411765	1.0	0.375
14	0.85	1.0	0.9	0.95	0.95	0.8	0.625	0.8888889	0.7692308	0.90909094	0.9	1.0	0.8666667	0.9230769	0.7647059	0.95	0.95	1.0	0.7	1.0	0.72727275	0.8125	0.85	0.9444444	0.95	0.53846157	0.71428573	0.95	0.9	0.65	0.6875	0.95	0.5882353	0.8181818	0.7222222	0.95	0.95	0.46153846	0.8888889	0.85	1.0	0.95238096	0.5555556	0.85714287	0.7058824	0.72727275	0.75
15	0.75	1.0	0.8	0.95	1.0	0.95	0.5	0.6666667	0.84615386	0.72727275	0.95	0.95	0.8	1.0	0.7647059	0.7	0.7	0.95454544	0.8	1.0	0.8181818	1.0	0.9	0.7777778	0.95	0.9230769	0.71428573	1.0	0.95	0.85	0.8125	0.9	0.64705884	0.72727275	0.6666667	1.0	0.85	0.7692308	0.8888889	0.9	0.93333334	0.95238096	0.6666667	0.78571427	0.7647059	0.90909094	0.625
16	0.55	0.95	0.5	1.0	1.0	0.85	0.5625	0.6666667	0.84615386	0.90909094	1.0	1.0	0.93333334	0.84615386	1.0	0.7	0.95	0.95454544	0.7	1.0	0.6363636	0.8125	1.0	1.0	0.9	0.61538464	0.71428573	0.9	0.95	0.8	0.75	0.95	0.3529412	0.8181818	0.8888889	0.9	0.7	0.6923077	0.8888889	0.7	0.73333335	0.95238096	0.7777778	0.64285713	0.88235295	0.72727275	0.875
17	0.9	1.0	0.95	0.95	1.0	0.7	0.375	0.6666667	0.61538464	0.90909094	0.85	1.0	0.8	0.9230769	0.7647059	0.9	0.95	1.0	0.6	1.0	0.6363636	0.75	0.9	0.7222222	0.9	0.6923077	0.5714286	1.0	0.9	0.75	0.5625	0.85	0.9411765	0.90909094	0.6666667	0.95	0.85	0.61538464	0.8888889	0.7	0.8666667	0.9047619	0.7777778	0.9285714	0.8235294	0.8181818	0.625
18	0.8	1.0	0.8	1.0	0.95	0.95	0.6875	0.7222222	0.84615386	0.90909094	0.95	0.95	0.93333334	0.6923077	0.5882353	0.9	1.0	1.0	0.6	0.8888889	0.72727275	0.875	1.0	0.8333333	0.75	0.61538464	0.71428573	1.0	1.0	0.65	0.9375	0.95	0.5294118	0.8181818	0.7777778	1.0	0.9	0.61538464	0.7777778	0.95	1.0	0.95238096	0.8888889	0.71428573	0.7647059	0.8181818	0.625
19	0.65	1.0	0.85	1.0	1.0	0.7	0.6875	0.7222222	0.7692308	0.90909094	0.8	0.85	0.93333334	0.9230769	0.9411765	0.95	0.85	0.95454544	0.7	1.0	0.8181818	0.9375	0.9	0.9444444	0.45	0.6923077	0.85714287	0.95	0.95	0.75	0.75	0.7	0.7647059	0.90909094	0.8333333	0.9	0.95	0.61538464	0.7777778	0.75	0.8	0.85714287	0.6666667	0.9285714	0.88235295	0.90909094	0.75
20	0.95	1.0	0.7	0.95	0.95	0.9	0.4375	0.8333333	0.84615386	0.8181818	0.9	1.0	0.8666667	0.7692308	0.7647059	0.9	1.0	1.0	0.7	0.8888889	0.72727275	0.8125	1.0	0.9444444	0.9	0.61538464	0.85714287	0.8	1.0	0.95	0.8125	0.85	0.64705884	0.6363636	0.7222222	0.95	0.9	0.7692308	0.6666667	0.8	0.8666667	0.9047619	0.6666667	0.9285714	0.8235294	1.0	0.75
21	0.75	1.0	0.8	0.95	0.95	0.85	0.5	0.8888889	0.46153846	0.90909094	0.9	1.0	0.93333334	1.0	0.88235295	0.75	1.0	1.0	0.7	1.0	0.6363636	1.0	1.0	0.9444444	0.85	0.7692308	0.85714287	0.95	0.95	0.85	0.8125	0.95	0.64705884	0.8181818	0.7777778	0.95	1.0	0.7692308	0.8888889	0.85	0.8	0.95238096	0.7777778	0.5714286	0.9411765	0.72727275	0.75
22	0.9	1.0	0.75	0.95	1.0	0.85	0.5625	0.7222222	0.61538464	1.0	0.85	1.0	0.8	1.0	0.9411765	0.9	0.95	1.0	0.8	1.0	0.8181818	0.9375	1.0	1.0	0.95	0.7692308	0.85714287	0.95	0.9	0.85	0.8125	0.95	0.64705884	0.8181818	0.7222222	0.95	0.9	0.53846157	0.8888889	0.8	0.8666667	0.95238096	0.8888889	0.78571427	0.7647059	0.8181818	0.875
23	0.9	0.95	0.8	1.0	0.95	0.8	0.6875	0.7777778	0.7692308	0.90909094	0.85	0.95	0.6666667	0.84615386	0.7647059	0.95	0.95	1.0	0.8	1.0	0.6363636	0.875	0.95	0.9444444	0.9	0.7692308	0.85714287	1.0	0.95	0.65	0.75	0.8	0.7647059	0.90909094	0.6666667	1.0	0.95	0.6923077	0.7777778	0.95	0.8	0.95238096	0.7777778	0.85714287	0.47058824	0.8181818	0.75
24	0.85	0.95	0.9	1.0	1.0	0.8	0.625	0.6666667	0.9230769	0.8181818	0.95	0.95	0.8666667	0.84615386	0.9411765	0.8	1.0	1.0	0.7	1.0	0.6363636	0.875	1.0	0.9444444	1.0	0.6923077	0.85714287	1.0	0.95	0.85	0.75	1.0	0.5882353	0.90909094	0.7222222	1.0	1.0	0.46153846	0.8888889	0.9	0.8666667	0.7619048	0.8888889	0.78571427	0.9411765	0.8181818	0.875
25	0.9	1.0	0.95	1.0	0.95	0.75	0.6875	0.6666667	0.61538464	1.0	0.8	0.85	0.93333334	0.61538464	0.7058824	0.95	1.0	1.0	0.9	1.0	0.54545456	1.0	1.0	1.0	0.95	0.6923077	0.85714287	1.0	0.95	0.8	0.875	1.0	0.64705884	0.8181818	0.7777778	1.0	0.9	0.84615386	0.8888889	0.9	1.0	0.9047619	0.7777778	0.78571427	0.9411765	0.8181818	0.75
26	0.9	1.0	1.0	0.95	0.95	0.85	0.4375	0.7222222	0.6923077	1.0	0.9	0.9	0.8666667	0.9230769	0.8235294	0.8	0.9	1.0	0.6	1.0	0.6363636	0.875	0.95	0.9444444	1.0	0.9230769	0.42857143	1.0	0.95	0.9	0.75	0.9	0.4117647	0.72727275	0.7222222	1.0	1.0	0.6923077	0.7777778	1.0	1.0	0.95238096	0.7777778	0.85714287	0.8235294	0.8181818	0.625
27	0.9	1.0	0.85	1.0	1.0	0.85	0.75	0.8888889	0.61538464	1.0	0.85	0.95	0.93333334	0.9230769	0.8235294	0.7	0.95	1.0	0.6	1.0	0.72727275	0.8125	1.0	0.8888889	0.75	0.7692308	0.85714287	0.95	0.95	0.75	0.75	1.0	0.9411765	0.90909094	0.7777778	1.0	0.95	0.6923077	0.7777778	0.8	0.8666667	0.9047619	0.6666667	0.78571427	0.88235295	0.90909094	0.625
28	0.8	0.9	1.0	1.0	1.0	0.75	0.75	0.8888889	0.6923077	0.90909094	1.0	0.85	0.8666667	1.0	0.9411765	0.9	0.9	1.0	0.6	1.0	0.72727275	0.9375	1.0	1.0	1.0	0.7692308	0.85714287	1.0	0.95	0.9	0.875	0.9	0.7058824	0.6363636	0.7222222	1.0	0.95	0.7692308	0.8888889	0.7	0.8666667	0.95238096	0.6666667	0.78571427	0.88235295	1.0	0.5
29	0.85	1.0	0.85	1.0	1.0	0.85	0.75	0.6111111	0.6923077	1.0	0.9	1.0	0.8666667	0.84615386	0.9411765	0.85	0.9	1.0	0.8	1.0	0.72727275	0.9375	1.0	0.8888889	0.85	0.6923077	0.71428573	1.0	0.95	0.8	0.75	0.9	0.64705884	0.90909094	0.7222222	0.95	0.95	0.6923077	0.8888889	0.8	0.93333334	0.95238096	0.7777778	0.85714287	0.9411765	0.90909094	0.75
30	0.9	1.0	0.8	1.0	1.0	0.75	0.625	0.7777778	0.6923077	0.8181818	0.8	0.95	0.93333334	0.7692308	0.88235295	0.65	0.9	1.0	0.8	1.0	0.6363636	1.0	0.85	0.9444444	0.9	0.6923077	0.85714287	0.9	0.95	0.95	0.8125	1.0	0.88235295	0.8181818	0.8333333	0.95	1.0	0.53846157	0.8888889	1.0	1.0	0.95238096	0.7777778	1.0	0.88235295	0.72727275	0.75
31	0.8	1.0	0.8	0.95	1.0	0.85	0.375	0.7222222	0.46153846	0.90909094	0.85	0.9	0.8666667	0.7692308	0.9411765	0.7	0.95	0.95454544	0.7	0.8888889	0.6363636	0.9375	0.95	1.0	1.0	0.6923077	0.85714287	1.0	0.95	0.8	0.75	1.0	0.8235294	0.90909094	0.7777778	0.9	1.0	0.6923077	0.6666667	0.85	0.8666667	0.8095238	0.8888889	0.71428573	0.88235295	0.72727275	0.625
32	0.85	1.0	0.9	0.95	0.95	0.8	0.625	0.7777778	0.6923077	1.0	0.9	0.9	0.8666667	0.7692308	0.7647059	0.85	0.95	1.0	0.8	1.0	0.6363636	0.9375	1.0	0.9444444	0.95	0.7692308	0.85714287	1.0	0.95	0.9	0.8125	1.0	0.64705884	0.90909094	0.6666667	0.95	0.95	0.7692308	0.8888889	0.9	0.93333334	0.95238096	0.8888889	0.78571427	0.9411765	0.72727275	0.5
33	1.0	1.0	0.7	1.0	1.0	0.85	0.625	0.8333333	0.9230769	0.8181818	0.8	0.95	0.93333334	0.7692308	0.8235294	0.9	0.95	1.0	0.8	1.0	0.6363636	0.875	0.95	0.8888889	0.95	0.7692308	0.85714287	0.9	0.9	0.75	0.875	0.9	0.8235294	0.90909094	0.8888889	0.95	0.85	0.7692308	0.8888889	1.0	1.0	0.95238096	0.8888889	0.9285714	0.9411765	0.8181818	0.75
34	0.95	1.0	0.85	0.95	1.0	0.9	0.4375	0.6666667	0.61538464	1.0	0.75	1.0	0.8	0.9230769	0.8235294	0.95	1.0	1.0	0.8	1.0	0.72727275	0.9375	0.95	0.9444444	0.9	0.6923077	0.85714287	0.9	0.95	0.95	0.8125	1.0	0.64705884	0.8181818	0.8333333	0.9	0.95	0.61538464	0.8888889	0.95	0.93333334	0.95238096	0.8888889	0.64285713	0.9411765	0.90909094	0.75
35	0.85	1.0	0.8	1.0	1.0	0.95	0.75	0.7777778	0.61538464	0.90909094	0.9	0.9	0.93333334	0.84615386	0.9411765	0.85	0.9	1.0	0.7	1.0	0.72727275	1.0	0.95	1.0	1.0	0.7692308	0.85714287	0.9	0.95	0.85	0.8125	0.9	0.7058824	0.8181818	0.9444444	0.9	0.95	0.6923077	0.7777778	0.95	0.93333334	1.0	0.8888889	0.9285714	0.88235295	0.90909094	0.75
36	0.85	1.0	1.0	1.0	0.9	0.8	0.5625	0.6111111	0.84615386	0.90909094	0.8	0.95	0.8666667	0.7692308	0.9411765	0.85	0.95	1.0	0.8	1.0	0.72727275	0.875	1.0	0.8888889	0.95	0.61538464	0.71428573	1.0	1.0	0.95	0.625	0.95	0.8235294	0.72727275	0.8333333	1.0	0.95	0.6923077	0.8888889	0.9	0.93333334	0.95238096	0.7777778	0.78571427	1.0	0.90909094	1.0
37	0.75	1.0	0.85	1.0	1.0	0.9	0.625	0.6666667	0.7692308	0.90909094	0.9	1.0	0.93333334	0.7692308	0.88235295	0.85	1.0	1.0	0.6	1.0	0.72727275	0.9375	1.0	1.0	0.9	0.84615386	0.85714287	0.95	0.95	0.85	0.75	0.9	0.7647059	0.90909094	0.5555556	0.9	0.95	0.46153846	0.8888889	0.95	0.93333334	0.9047619	0.8888889	0.78571427	0.8235294	0.8181818	0.875
38	0.8	0.9	0.7	0.95	1.0	0.9	0.625	0.8333333	0.6923077	1.0	0.9	0.9	0.93333334	0.9230769	0.7647059	0.75	1.0	1.0	0.6	0.8888889	0.72727275	0.875	1.0	0.9444444	0.9	0.6923077	0.71428573	1.0	0.9	0.95	0.75	0.85	0.7647059	0.8181818	0.8333333	0.95	1.0	1.0	0.8888889	0.9	0.8	0.95238096	0.8888889	0.71428573	0.9411765	0.90909094	0.75
39	0.75	0.95	0.9	1.0	0.95	0.85	0.75	0.7777778	0.6923077	1.0	0.75	1.0	0.93333334	1.0	0.9411765	0.95	0.95	1.0	0.7	1.0	0.72727275	0.875	1.0	0.9444444	0.85	0.84615386	0.85714287	0.95	1.0	1.0	0.8125	1.0	0.5882353	0.8181818	0.7777778	0.95	1.0	0.53846157	0.8888889	0.85	0.8666667	0.9047619	0.8888889	0.85714287	0.88235295	0.72727275	1.0
40	0.95	1.0	0.8	1.0	1.0	0.9	0.5625	0.8333333	0.61538464	0.90909094	0.8	0.95	0.8	0.61538464	0.7058824	0.9	1.0	1.0	0.7	1.0	0.72727275	0.9375	1.0	0.8888889	0.95	0.7692308	0.71428573	1.0	0.95	0.8	0.8125	0.95	0.8235294	0.8181818	0.8333333	1.0	0.9	0.61538464	0.7777778	0.9	0.8666667	0.95238096	0.7777778	0.85714287	0.9411765	0.90909094	0.875
41	0.85	0.95	0.9	0.95	0.9	0.8	0.6875	0.7222222	0.7692308	0.90909094	1.0	0.9	0.8666667	0.9230769	0.8235294	0.95	1.0	0.95454544	0.8	0.8888889	0.72727275	0.9375	0.95	1.0	0.85	0.7692308	0.85714287	0.95	0.95	0.85	0.875	0.95	0.88235295	0.8181818	0.8888889	0.95	0.95	0.6923077	0.8888889	0.9	0.93333334	0.95238096	0.7777778	0.85714287	0.9411765	0.72727275	0.75
42	0.75	0.95	0.95	1.0	1.0	0.85	0.5625	0.7777778	0.7692308	1.0	1.0	0.95	0.93333334	1.0	0.8235294	0.95	1.0	1.0	0.7	1.0	0.72727275	1.0	1.0	0.9444444	1.0	0.61538464	0.71428573	1.0	0.95	0.8	0.875	0.95	0.64705884	0.8181818	0.6666667	0.95	0.8	0.7692308	0.8888889	0.8	0.8	0.9047619	0.6666667	0.85714287	0.88235295	0.90909094	0.75
43	0.9	1.0	1.0	1.0	0.9	0.9	0.6875	0.7222222	0.6923077	1.0	0.8	0.95	0.93333334	0.9230769	1.0	0.9	0.95	1.0	0.7	1.0	0.72727275	0.9375	1.0	0.9444444	0.85	0.84615386	0.85714287	0.95	0.95	0.9	0.9375	1.0	0.5294118	0.6363636	0.6666667	0.9	0.9	0.6923077	0.8888889	0.95	0.8	0.9047619	0.5555556	0.78571427	0.9411765	0.8181818	0.75
44	0.9	1.0	0.8	0.95	0.95	0.9	0.375	0.7222222	0.84615386	0.72727275	0.75	0.85	0.8666667	1.0	0.9411765	0.9	1.0	1.0	0.6	0.8888889	0.6363636	0.875	0.9	1.0	0.95	0.84615386	0.5714286	0.95	0.9	0.9	0.8125	1.0	0.5294118	0.8181818	0.8888889	0.95	0.9	0.6923077	0.8888889	0.9	0.8	0.9047619	0.6666667	0.9285714	0.7647059	0.72727275	0.625
45	0.9	1.0	0.95	1.0	0.95	0.85	0.4375	0.8333333	0.6923077	0.90909094	0.9	0.85	0.8666667	0.9230769	0.7058824	0.9	0.9	1.0	0.6	1.0	0.72727275	0.9375	0.95	1.0	1.0	0.84615386	0.85714287	1.0	0.9	0.85	0.75	0.95	0.8235294	0.8181818	0.8333333	0.9	0.95	0.9230769	0.8888889	0.75	0.8	0.95238096	0.7777778	0.9285714	0.8235294	0.8181818	0.5
46	0.9	1.0	0.8	1.0	0.95	0.75	0.75	0.6111111	0.7692308	1.0	0.9	0.95	0.8	1.0	0.88235295	0.9	1.0	1.0	0.7	1.0	0.8181818	1.0	1.0	0.7222222	1.0	0.84615386	0.71428573	0.9	1.0	0.7	0.75	0.95	0.7647059	0.8181818	0.7777778	1.0	0.9	0.9230769	0.8888889	0.85	0.93333334	0.95238096	0.6666667	0.85714287	0.88235295	0.90909094	0.625
47	0.7	1.0	0.85	1.0	1.0	0.8	0.5	0.7222222	0.7692308	0.90909094	0.85	1.0	0.93333334	0.9230769	0.9411765	0.95	1.0	1.0	0.8	0.8888889	0.8181818	0.9375	0.95	1.0	0.95	0.6923077	0.85714287	0.95	0.95	0.9	0.8125	0.95	0.7058824	0.8181818	0.7777778	1.0	0.95	0.61538464	0.7777778	0.9	0.93333334	0.9047619	0.7777778	0.9285714	0.9411765	0.90909094	0.75
48	0.95	1.0	0.7	0.9	1.0	0.85	0.6875	0.7222222	0.6923077	0.90909094	0.95	0.95	0.93333334	0.6923077	0.88235295	0.85	0.95	1.0	0.7	0.8888889	0.72727275	1.0	1.0	1.0	1.0	0.6923077	0.85714287	1.0	0.95	0.8	0.8125	0.9	0.7058824	0.8181818	0.8888889	0.95	1.0	0.6923077	0.8888889	0.95	0.93333334	0.95238096	0.6666667	0.9285714	0.9411765	0.8181818	0.5
49	0.9	0.95	0.95	0.95	0.85	0.7	0.75	0.6111111	0.6923077	0.8181818	0.8	0.9	0.8666667	0.9230769	0.9411765	0.9	0.95	1.0	0.7	1.0	0.72727275	1.0	1.0	1.0	1.0	0.84615386	0.71428573	1.0	0.95	0.85	0.8125	0.95	0.8235294	0.72727275	0.7777778	0.95	1.0	0.7692308	0.8888889	0.95	0.93333334	0.95238096	0.6666667	0.85714287	0.88235295	0.8181818	0.625
50	0.8	1.0	0.75	1.0	0.95	0.8	0.6875	0.5555556	0.84615386	0.8181818	0.85	0.95	0.93333334	0.9230769	0.88235295	0.85	0.95	1.0	0.7	1.0	0.72727275	0.9375	1.0	0.9444444	1.0	0.84615386	0.71428573	1.0	1.0	0.8	0.875	0.95	0.7058824	0.90909094	0.7777778	0.9	0.95	0.7692308	0.8888889	0.85	1.0	0.9047619	0.5555556	0.85714287	0.8235294	0.8181818	0.875
51	0.9	1.0	0.9	1.0	1.0	0.9	0.6875	0.7777778	0.61538464	0.90909094	1.0	0.95	0.93333334	0.9230769	0.9411765	0.9	1.0	1.0	0.8	1.0	0.72727275	1.0	1.0	1.0	1.0	0.6923077	0.71428573	0.95	0.95	0.75	0.875	1.0	0.8235294	0.8181818	0.8333333	1.0	0.95	0.6923077	0.8888889	0.85	0.93333334	0.95238096	0.7777778	0.78571427	0.7647059	0.8181818	0.5
52	0.9	0.9	1.0	1.0	1.0	0.9	0.6875	0.7777778	0.9230769	0.8181818	0.95	0.95	0.8666667	1.0	0.9411765	0.85	1.0	0.95454544	0.7	1.0	0.8181818	0.9375	1.0	0.9444444	1.0	0.7692308	0.85714287	0.95	1.0	0.85	0.6875	1.0	0.8235294	0.90909094	0.7777778	1.0	1.0	0.61538464	0.7777778	0.95	0.8666667	0.95238096	0.7777778	0.85714287	0.7058824	0.8181818	0.625
53	0.9	1.0	0.85	0.9	0.9	0.85	0.625	0.7222222	0.7692308	0.90909094	0.9	0.95	0.93333334	0.53846157	0.8235294	0.95	0.9	1.0	0.7	1.0	0.6363636	0.8125	1.0	1.0	1.0	0.7692308	0.85714287	1.0	0.9	0.85	0.75	0.95	0.8235294	0.8181818	0.8333333	1.0	0.95	0.84615386	0.8888889	0.65	0.93333334	0.95238096	0.8888889	0.85714287	0.8235294	0.90909094	0.625
54	0.9	1.0	0.9	1.0	0.85	0.75	0.6875	0.6666667	0.84615386	1.0	0.85	0.95	0.93333334	0.84615386	0.88235295	0.95	1.0	1.0	0.8	1.0	0.8181818	0.875	1.0	0.9444444	0.95	0.84615386	0.71428573	0.95	0.9	0.75	0.8125	0.9	0.9411765	0.8181818	0.7222222	1.0	0.9	0.7692308	0.8888889	0.95	1.0	0.95238096	0.8888889	0.85714287	0.9411765	1.0	1.0
55	0.85	1.0	0.8	1.0	0.95	0.8	0.6875	0.8333333	0.84615386	0.8181818	1.0	1.0	0.93333334	1.0	0.88235295	0.9	1.0	1.0	0.7	1.0	0.90909094	0.9375	1.0	1.0	0.9	0.6923077	0.85714287	1.0	0.9	0.8	0.875	0.9	0.7647059	0.90909094	0.7777778	1.0	0.85	0.84615386	0.8888889	0.9	0.93333334	0.95238096	0.8888889	0.9285714	0.88235295	0.90909094	0.625
56	0.9	0.95	0.9	1.0	0.95	0.85	0.6875	0.7222222	0.84615386	1.0	0.9	0.95	0.8666667	0.84615386	0.88235295	0.9	0.9	1.0	0.8	1.0	0.6363636	0.8125	1.0	0.9444444	0.85	0.84615386	0.71428573	1.0	0.95	0.85	0.75	1.0	0.7647059	0.8181818	0.7777778	0.95	0.95	0.6923077	0.8888889	0.9	0.8	0.9047619	0.7777778	0.85714287	0.88235295	1.0	0.625
57	0.75	0.95	0.85	1.0	0.9	0.85	0.5625	0.6666667	0.6923077	0.90909094	1.0	0.95	0.8666667	0.9230769	1.0	0.85	0.9	1.0	0.7	0.8888889	0.72727275	0.9375	1.0	0.8888889	1.0	0.7692308	0.71428573	1.0	0.95	0.85	0.625	0.95	0.7647059	0.8181818	0.7222222	1.0	0.9	0.7692308	0.7777778	0.95	0.93333334	0.95238096	0.5555556	0.9285714	0.88235295	0.90909094	1.0
58	0.8	1.0	0.9	0.9	0.9	0.9	0.75	0.7222222	0.84615386	0.90909094	0.8	1.0	0.8666667	0.7692308	0.88235295	0.9	1.0	1.0	0.7	0.8888889	0.8181818	0.9375	1.0	0.9444444	0.9	0.7692308	0.71428573	0.95	1.0	0.85	0.75	0.95	0.7058824	0.90909094	0.7222222	1.0	0.95	0.61538464	0.8888889	0.85	0.93333334	0.95238096	0.7777778	0.85714287	0.88235295	0.90909094	0.75
59	0.9	1.0	0.8	1.0	0.95	0.8	0.75	0.7222222	0.61538464	0.90909094	0.8	0.95	0.93333334	0.84615386	0.9411765	0.95	1.0	1.0	0.7	1.0	0.6363636	0.875	1.0	1.0	0.95	0.84615386	0.5714286	0.95	0.9	0.85	0.75	0.95	0.88235295	0.72727275	0.7777778	1.0	0.95	0.7692308	0.7777778	0.9	0.93333334	0.95238096	0.8888889	0.85714287	0.9411765	0.90909094	0.875
60	0.9	1.0	0.8	1.0	0.95	0.95	0.75	0.6111111	0.61538464	0.90909094	0.9	0.95	0.8666667	0.84615386	1.0	0.9	0.95	1.0	0.8	1.0	0.8181818	0.875	1.0	0.9444444	0.95	0.7692308	0.85714287	0.95	0.95	0.7	0.8125	0.85	0.7647059	0.8181818	0.7222222	1.0	1.0	0.7692308	0.8888889	0.9	0.93333334	0.8095238	0.6666667	0.78571427	0.8235294	0.8181818	0.75
61	0.9	0.95	0.7	1.0	1.0	0.75	0.8125	0.7777778	0.84615386	1.0	0.95	0.95	0.8666667	0.84615386	0.9411765	0.95	0.95	1.0	0.8	1.0	0.72727275	1.0	0.95	1.0	1.0	0.84615386	0.71428573	1.0	0.95	0.85	0.875	1.0	0.88235295	0.90909094	0.7222222	1.0	1.0	0.6923077	0.7777778	0.85	1.0	0.95238096	0.7777778	0.85714287	0.9411765	0.8181818	0.875
62	0.9	1.0	1.0	1.0	1.0	0.9	0.6875	0.7777778	0.9230769	0.90909094	1.0	0.95	0.8666667	0.84615386	0.8235294	0.95	1.0	1.0	0.7	1.0	0.72727275	0.9375	0.95	1.0	0.8	0.7692308	0.85714287	1.0	0.95	0.8	0.875	0.95	0.64705884	0.90909094	0.8888889	1.0	0.9	0.6923077	0.7777778	0.65	0.93333334	0.95238096	0.7777778	0.71428573	0.88235295	0.54545456	0.875
63	0.95	1.0	0.95	1.0	1.0	0.85	0.625	0.7222222	0.9230769	1.0	1.0	0.95	0.8666667	0.9230769	0.8235294	0.95	0.95	1.0	0.7	0.8888889	0.8181818	0.9375	0.9	1.0	1.0	0.61538464	0.71428573	1.0	0.95	0.75	0.875	1.0	0.64705884	0.8181818	0.8333333	1.0	1.0	0.6923077	0.8888889	0.9	0.8666667	0.95238096	0.7777778	0.85714287	0.8235294	0.90909094	0.75
64	0.9	1.0	0.75	1.0	1.0	0.85	0.75	0.7222222	0.84615386	1.0	0.9	0.95	0.93333334	0.84615386	0.9411765	0.9	1.0	1.0	0.8	1.0	0.72727275	0.9375	1.0	1.0	0.9	0.7692308	0.71428573	0.95	0.95	0.8	0.6875	1.0	0.88235295	0.90909094	0.6666667	1.0	1.0	0.61538464	0.8888889	0.8	0.8666667	0.95238096	0.7777778	0.85714287	0.9411765	0.8181818	0.75
65	0.9	1.0	0.8	0.95	0.95	0.9	0.625	0.7222222	0.7692308	0.90909094	1.0	1.0	0.93333334	0.9230769	0.9411765	0.85	1.0	1.0	0.8	1.0	0.72727275	0.9375	0.95	1.0	0.95	0.6923077	0.71428573	0.85	0.95	0.85	0.75	1.0	0.8235294	0.8181818	0.7777778	1.0	1.0	0.6923077	0.7777778	0.8	0.8666667	0.95238096	0.7777778	1.0	0.9411765	0.90909094	0.75
66	0.85	0.9	1.0	1.0	1.0	0.85	0.6875	0.7777778	1.0	1.0	0.95	0.95	0.93333334	1.0	0.9411765	0.95	0.95	1.0	0.8	1.0	0.72727275	0.9375	1.0	0.9444444	1.0	0.6923077	0.71428573	0.95	1.0	0.75	0.6875	0.95	0.7647059	0.90909094	0.8333333	1.0	0.95	0.6923077	0.8888889	0.95	0.93333334	1.0	0.7777778	0.85714287	0.8235294	0.8181818	0.625
67	0.9	1.0	0.8	1.0	1.0	0.85	0.625	0.7777778	0.7692308	1.0	0.95	0.9	0.73333335	0.84615386	0.9411765	0.9	1.0	1.0	0.7	1.0	0.72727275	1.0	0.95	0.9444444	0.95	0.6923077	0.71428573	1.0	0.95	0.85	0.875	1.0	0.8235294	0.8181818	0.7222222	0.95	1.0	0.7692308	0.7777778	0.95	0.8	0.95238096	0.6666667	0.9285714	0.8235294	0.72727275	0.875
68	0.9	1.0	0.95	0.9	1.0	0.85	0.6875	0.7222222	0.6923077	0.8181818	1.0	1.0	0.8666667	0.84615386	1.0	0.85	0.95	1.0	0.7	1.0	0.72727275	1.0	1.0	1.0	1.0	0.6923077	0.71428573	1.0	0.95	0.85	0.8125	0.9	0.7058824	0.8181818	0.8333333	1.0	0.95	0.6923077	0.8888889	0.9	0.8666667	0.95238096	0.7777778	0.9285714	0.8235294	0.90909094	0.875
69	0.95	0.95	1.0	1.0	0.95	0.9	0.625	0.8888889	0.84615386	0.90909094	0.95	0.95	0.93333334	1.0	0.88235295	0.9	1.0	1.0	0.8	0.8888889	0.72727275	0.875	1.0	0.9444444	0.95	0.6923077	0.71428573	1.0	1.0	0.95	0.6875	0.85	0.5882353	0.8181818	0.8888889	1.0	1.0	0.61538464	0.8888889	0.8	0.93333334	0.95238096	0.6666667	1.0	0.8235294	0.90909094	0.75
70	0.75	1.0	0.85	0.95	0.95	0.9	0.625	0.7222222	0.6923077	0.8181818	0.95	1.0	0.93333334	0.9230769	0.88235295	0.9	0.9	1.0	0.7	1.0	0.6363636	0.9375	0.95	1.0	1.0	0.7692308	0.71428573	1.0	1.0	0.85	0.75	0.95	0.8235294	0.90909094	0.8333333	1.0	0.9	0.7692308	0.8888889	0.75	0.93333334	0.9047619	0.8888889	0.64285713	0.7647059	0.90909094	0.875
71	0.8	1.0	0.85	1.0	1.0	0.85	0.75	0.6666667	0.6923077	0.6363636	0.95	0.85	0.8666667	0.9230769	0.9411765	0.95	0.95	1.0	0.6	0.8888889	0.72727275	0.9375	1.0	0.9444444	0.95	0.6923077	0.85714287	1.0	1.0	0.9	0.6875	0.85	0.7058824	0.90909094	0.8333333	1.0	1.0	0.7692308	0.8888889	0.8	1.0	0.95238096	0.7777778	0.9285714	0.9411765	0.8181818	1.0
72	0.8	1.0	0.9	0.95	1.0	0.9	0.6875	0.6666667	0.6923077	0.90909094	0.95	0.95	0.93333334	0.84615386	0.9411765	0.9	0.95	1.0	0.7	1.0	0.72727275	1.0	0.95	1.0	0.95	0.6923077	0.85714287	0.9	0.95	0.95	0.5625	0.95	0.7058824	0.8181818	0.8333333	1.0	0.95	0.6923077	0.8888889	0.9	0.8	0.95238096	0.8888889	1.0	0.9411765	0.90909094	0.625
73	0.95	1.0	0.85	0.95	1.0	0.9	0.625	0.7777778	0.7692308	0.8181818	0.95	0.95	0.8666667	0.9230769	0.88235295	0.85	0.9	1.0	0.7	1.0	0.72727275	0.9375	1.0	1.0	1.0	0.7692308	0.71428573	1.0	1.0	0.85	0.8125	0.95	0.5882353	0.8181818	0.7777778	1.0	0.95	0.7692308	0.7777778	0.9	0.8	1.0	0.6666667	0.9285714	0.88235295	0.90909094	0.75
74	0.85	1.0	0.9	1.0	1.0	0.85	0.5	0.7777778	0.7692308	1.0	0.9	0.9	0.8666667	0.6923077	0.9411765	0.85	0.95	1.0	0.7	1.0	0.72727275	0.9375	1.0	1.0	1.0	0.7692308	0.71428573	0.95	0.95	0.7	0.9375	0.95	0.88235295	0.8181818	0.8333333	1.0	1.0	0.6923077	0.8888889	0.95	0.8666667	0.95238096	0.7777778	0.9285714	0.8235294	0.8181818	0.875
75	0.9	1.0	0.9	1.0	1.0	0.9	0.75	0.9444444	0.7692308	1.0	0.95	1.0	0.8666667	0.6923077	0.7647059	0.85	0.95	1.0	0.7	1.0	0.8181818	0.9375	1.0	1.0	0.95	0.6923077	0.71428573	1.0	0.9	0.9	0.875	0.95	0.64705884	0.72727275	0.8333333	1.0	1.0	0.6923077	0.8888889	0.9	0.8666667	0.95238096	0.6666667	1.0	0.88235295	0.8181818	1.0
76	0.8	1.0	0.95	1.0	1.0	0.8	0.6875	0.7222222	0.84615386	0.90909094	0.9	1.0	0.93333334	0.6923077	0.88235295	0.95	1.0	1.0	0.6	1.0	0.90909094	0.875	1.0	1.0	0.95	0.7692308	0.71428573	0.95	1.0	0.9	0.6875	0.95	0.7058824	0.72727275	0.7777778	1.0	0.95	0.6923077	0.8888889	0.85	0.8	0.95238096	0.7777778	0.71428573	0.7647059	0.8181818	0.875
77	0.8	1.0	0.9	1.0	1.0	0.85	0.5	0.7222222	0.6923077	1.0	0.85	0.95	0.93333334	0.9230769	0.9411765	0.95	0.95	1.0	0.8	1.0	0.8181818	0.9375	1.0	0.9444444	0.9	0.7692308	0.71428573	1.0	0.95	0.95	0.6875	0.95	0.7647059	0.72727275	0.6666667	1.0	1.0	0.61538464	0.8888889	0.9	0.8666667	0.95238096	0.7777778	0.85714287	0.88235295	0.90909094	0.875
78	0.95	1.0	0.95	0.95	1.0	0.85	0.6875	0.6666667	0.6923077	1.0	0.9	0.95	0.8666667	0.84615386	0.9411765	0.9	0.9	1.0	0.8	0.8888889	0.72727275	1.0	1.0	1.0	0.9	0.7692308	0.85714287	0.95	0.95	0.8	0.625	0.9	0.64705884	0.6363636	0.7777778	1.0	0.9	0.7692308	0.8888889	0.9	0.8	0.95238096	0.7777778	0.9285714	0.88235295	0.8181818	0.75
79	0.95	1.0	0.95	0.95	1.0	0.85	0.6875	0.6666667	0.6923077	1.0	0.9	1.0	0.93333334	0.84615386	0.9411765	0.9	0.95	1.0	0.6	0.8888889	0.72727275	0.9375	1.0	1.0	0.9	0.6923077	0.71428573	1.0	1.0	0.9	0.8125	0.95	0.47058824	0.8181818	0.7777778	1.0	0.95	0.84615386	0.8888889	0.8	1.0	0.95238096	0.8888889	0.85714287	0.88235295	0.8181818	0.875
80	0.85	1.0	0.9	1.0	0.95	0.95	0.625	0.7777778	0.6923077	1.0	0.9	0.95	0.8666667	0.9230769	0.88235295	0.95	0.95	1.0	0.7	1.0	0.6363636	0.875	1.0	1.0	0.9	0.7692308	0.85714287	1.0	1.0	0.9	0.8125	0.95	0.64705884	0.8181818	0.7222222	1.0	0.95	0.7692308	0.8888889	0.9	0.8666667	0.95238096	0.7777778	1.0	0.9411765	0.90909094	0.875
81	0.85	0.95	0.9	1.0	0.95	0.8	0.5625	0.6666667	0.7692308	0.90909094	0.95	0.95	0.93333334	0.9230769	1.0	0.95	1.0	1.0	0.7	1.0	0.8181818	1.0	1.0	1.0	0.95	0.6923077	0.71428573	1.0	0.95	0.9	0.8125	1.0	0.8235294	0.90909094	0.7222222	1.0	1.0	0.9230769	0.8888889	0.9	0.93333334	0.9047619	0.7777778	1.0	0.88235295	1.0	0.875
82	0.95	1.0	0.95	1.0	0.9	0.8	0.625	0.6666667	0.84615386	1.0	0.95	1.0	0.93333334	0.9230769	0.9411765	0.95	0.9	1.0	0.8	1.0	0.6363636	0.9375	1.0	1.0	1.0	0.7692308	0.85714287	1.0	0.95	0.85	0.8125	1.0	0.5882353	0.8181818	0.6666667	1.0	0.95	0.84615386	0.7777778	0.9	0.8666667	0.95238096	0.8888889	0.9285714	0.88235295	1.0	0.75
83	0.95	1.0	0.8	1.0	0.95	0.85	0.6875	0.7222222	0.7692308	0.90909094	1.0	0.95	0.93333334	0.7692308	1.0	0.95	0.95	1.0	0.7	1.0	0.72727275	0.75	1.0	0.9444444	1.0	0.6923077	0.85714287	1.0	1.0	0.95	0.6875	0.95	0.8235294	0.8181818	0.7222222	0.9	1.0	0.6923077	0.8888889	0.8	0.8666667	0.95238096	0.7777778	1.0	0.88235295	0.8181818	0.875
84	0.9	1.0	0.9	0.95	1.0	0.85	0.6875	0.6111111	0.7692308	0.90909094	0.95	0.9	0.8666667	1.0	0.9411765	0.85	0.95	1.0	0.7	1.0	0.8181818	0.9375	0.95	1.0	1.0	0.6923077	0.85714287	1.0	0.95	0.8	0.625	1.0	0.7647059	0.8181818	0.7777778	1.0	1.0	0.84615386	0.8888889	0.95	0.93333334	0.95238096	0.6666667	0.85714287	0.8235294	0.90909094	0.875
85	0.95	1.0	0.8	1.0	1.0	0.9	0.625	0.6666667	0.7692308	1.0	0.9	1.0	0.93333334	0.9230769	0.9411765	0.95	1.0	1.0	0.6	1.0	0.72727275	1.0	1.0	0.8333333	1.0	0.7692308	0.71428573	1.0	0.95	0.8	0.8125	0.95	0.7058824	0.8181818	0.7777778	1.0	0.95	0.6923077	0.8888889	0.95	0.93333334	0.95238096	0.7777778	1.0	0.8235294	1.0	0.625
86	0.85	1.0	0.95	1.0	0.95	0.95	0.6875	0.7222222	0.7692308	1.0	0.95	1.0	0.8666667	0.9230769	0.9411765	0.95	1.0	1.0	0.8	1.0	0.6363636	0.9375	1.0	1.0	0.95	0.7692308	0.85714287	1.0	0.8	0.95	0.75	0.9	0.7058824	0.90909094	0.8333333	0.95	0.95	0.6923077	0.7777778	0.8	0.8666667	0.95238096	0.8888889	1.0	0.88235295	0.8181818	0.75
87	0.9	1.0	0.75	1.0	0.95	0.9	0.6875	0.6666667	0.7692308	1.0	0.95	0.9	0.93333334	0.84615386	0.9411765	0.95	1.0	1.0	0.7	1.0	0.8181818	0.9375	0.95	1.0	1.0	0.6923077	0.71428573	1.0	0.95	0.9	0.75	0.95	0.5882353	0.8181818	0.7777778	0.9	1.0	0.6923077	0.8888889	0.9	0.93333334	0.95238096	0.7777778	0.78571427	0.9411765	0.72727275	0.75
88	0.95	1.0	0.9	0.95	1.0	0.85	0.4375	0.7222222	0.84615386	1.0	1.0	1.0	0.93333334	1.0	0.9411765	0.9	1.0	1.0	0.8	1.0	0.72727275	0.875	1.0	0.9444444	1.0	0.84615386	0.71428573	0.95	0.9	0.8	0.8125	0.95	0.5882353	0.8181818	0.8333333	1.0	0.95	0.84615386	0.8888889	0.85	1.0	0.9047619	0.8888889	0.9285714	0.9411765	0.8181818	0.75
89	0.9	0.95	0.85	1.0	1.0	0.85	0.75	0.7222222	0.6923077	0.90909094	0.9	0.95	0.8666667	0.9230769	1.0	0.95	0.95	1.0	0.8	0.8888889	0.72727275	0.9375	1.0	1.0	1.0	0.7692308	0.71428573	1.0	1.0	0.85	0.75	1.0	0.8235294	0.72727275	0.7777778	1.0	1.0	0.6923077	0.7777778	0.95	0.93333334	1.0	0.8888889	0.9285714	0.8235294	0.8181818	0.875
90	0.9	1.0	0.8	1.0	0.9	0.9	0.75	0.7777778	0.84615386	0.90909094	0.9	1.0	0.93333334	0.9230769	0.7647059	0.95	0.9	1.0	0.7	1.0	0.72727275	1.0	1.0	0.9444444	0.95	0.7692308	0.71428573	1.0	0.95	0.8	0.8125	1.0	0.7058824	0.72727275	0.5555556	1.0	1.0	0.9230769	0.8888889	0.9	0.8666667	1.0	0.7777778	1.0	0.88235295	0.90909094	1.0
91	0.9	1.0	0.85	1.0	0.95	0.85	0.6875	0.7777778	0.84615386	1.0	0.9	1.0	0.93333334	0.9230769	1.0	0.95	0.95	1.0	0.7	1.0	0.72727275	0.9375	1.0	1.0	0.95	0.7692308	0.85714287	1.0	0.9	1.0	0.6875	0.95	0.8235294	0.8181818	0.7222222	0.95	0.95	0.61538464	0.8888889	0.85	1.0	0.95238096	0.8888889	0.85714287	0.88235295	0.90909094	0.625
92	0.95	1.0	0.9	1.0	0.95	0.85	0.8125	0.9444444	0.7692308	0.90909094	0.8	0.95	0.8666667	0.84615386	1.0	0.95	0.95	1.0	0.7	1.0	0.6363636	0.875	1.0	1.0	1.0	0.84615386	0.85714287	1.0	0.95	0.8	0.6875	1.0	0.7647059	0.90909094	0.7222222	1.0	0.95	0.7692308	0.8888889	0.8	0.8666667	1.0	0.7777778	0.9285714	0.88235295	1.0	1.0
93	0.95	1.0	0.95	1.0	0.95	0.85	0.8125	0.7777778	0.7692308	0.90909094	0.9	1.0	0.93333334	0.9230769	0.9411765	0.95	0.95	1.0	0.6	1.0	0.72727275	1.0	1.0	1.0	0.9	0.84615386	0.85714287	1.0	0.95	0.9	0.875	0.95	0.7647059	0.72727275	0.7777778	1.0	0.95	0.7692308	0.8888889	0.85	0.8666667	1.0	0.8888889	1.0	0.9411765	0.72727275	0.75
94	0.9	1.0	0.9	1.0	1.0	0.85	0.5	0.6666667	0.9230769	0.8181818	0.9	0.95	0.93333334	1.0	1.0	0.95	0.95	1.0	0.8	1.0	0.72727275	1.0	0.95	1.0	1.0	0.7692308	0.71428573	1.0	1.0	0.9	0.875	0.95	0.7058824	0.8181818	0.7222222	1.0	0.95	0.7692308	0.7777778	0.85	0.93333334	0.95238096	0.8888889	0.85714287	0.88235295	0.8181818	1.0
95	0.75	1.0	0.9	0.95	0.95	0.9	0.625	0.7222222	0.6923077	1.0	0.9	0.85	0.93333334	0.7692308	0.9411765	0.9	1.0	1.0	0.7	1.0	0.72727275	1.0	1.0	1.0	1.0	0.6923077	0.71428573	1.0	0.95	0.85	0.8125	1.0	0.7647059	0.8181818	0.6666667	1.0	1.0	0.6923077	0.8888889	0.95	0.8666667	0.95238096	0.8888889	0.9285714	0.9411765	0.90909094	1.0
96	0.95	1.0	1.0	1.0	1.0	0.9	0.625	0.7222222	0.84615386	0.90909094	0.95	1.0	0.93333334	1.0	0.88235295	0.9	0.95	1.0	0.8	1.0	0.72727275	0.9375	0.95	1.0	0.95	0.7692308	0.71428573	1.0	0.95	0.8	0.8125	0.9	0.5882353	0.90909094	0.6666667	1.0	1.0	0.6923077	0.7777778	0.95	0.93333334	0.95238096	0.7777778	1.0	0.9411765	0.8181818	1.0
97	0.9	1.0	0.7	1.0	0.9	0.75	0.8125	0.8888889	0.84615386	0.90909094	0.95	0.95	0.93333334	0.7692308	1.0	0.95	0.95	1.0	0.7	1.0	0.72727275	0.9375	1.0	0.9444444	0.95	0.6923077	0.71428573	1.0	0.95	0.8	0.875	1.0	0.7058824	0.8181818	0.6666667	1.0	1.0	0.84615386	0.8888889	0.9	1.0	0.95238096	0.7777778	0.9285714	0.9411765	0.90909094	0.625
98	0.85	1.0	1.0	1.0	0.95	0.85	0.6875	0.7777778	0.6923077	0.90909094	1.0	0.95	0.93333334	0.7692308	0.88235295	0.9	0.95	1.0	0.8	1.0	0.72727275	0.9375	0.95	1.0	0.95	0.6923077	0.71428573	1.0	1.0	0.85	0.875	0.9	0.7058824	0.90909094	0.6666667	0.95	1.0	0.61538464	0.8888889	0.85	0.8666667	0.95238096	0.8888889	0.78571427	0.88235295	0.72727275	1.0
99	0.95	1.0	0.95	1.0	0.95	0.9	0.6875	0.7222222	0.53846157	1.0	0.95	0.95	0.93333334	0.84615386	1.0	0.9	0.95	1.0	0.8	1.0	0.8181818	1.0	1.0	1.0	0.95	0.7692308	0.71428573	1.0	0.95	0.8	0.75	0.95	0.7058824	0.90909094	0.6666667	1.0	0.95	0.6923077	0.8888889	0.85	0.93333334	0.95238096	0.8888889	0.9285714	0.88235295	1.0	0.75
100	0.95	0.95	0.95	1.0	1.0	0.85	0.8125	0.7222222	0.7692308	1.0	0.95	1.0	0.93333334	0.9230769	1.0	0.95	0.95	1.0	0.7	1.0	0.72727275	0.9375	1.0	1.0	1.0	0.7692308	0.71428573	1.0	0.95	0.85	0.75	1.0	0.8235294	0.8181818	0.7777778	0.95	1.0	0.84615386	0.8888889	0.85	0.8666667	0.95238096	0.7777778	0.9285714	0.88235295	0.90909094	1.0
