# Supplementary material for: Toxic chinese herbal medicine recognition in real-world images via multi-scale and attention-enhanced EfficientNetV2
Source: PLoS One. 2026 Mar 19;21(3):e0344262. doi: 10.1371/journal.pone.0344262 (PMC13002182; doi:10.1371/journal.pone.0344262)
Supplement: S6 File — Numerical data underlying all figures and reported metrics, including complete training logs, evaluation results, per-class performance values, and confusion matrices. (ZIP) [file pone.0344262.s006.zip › Dataset/results/ResNet101/ResNet101_metrics_outputs.csv]

index	train_loss	train_acc_1	train_acc_5	train_precision	train_recall	train_f1-score	test_loss	test_acc_1	test_acc_5	test_precision	test_recall	test_f1-score
1	3.270999452273051	22.08333396911621	50.583335876464844	20.962340876822193	20.76068154846102	20.50539224580122	4.5182138693829375	20.18229103088379	50.651039123535156	22.903268083362516	18.50450429142544	13.699709697311164
2	2.3734670893351235	36.04166793823242	71.5	34.51003321531716	34.59070285392247	34.09086001361582	2.0108663414915404	46.875	79.296875	52.7165260640264	46.00734458838339	43.01105557057007
3	1.8398931586742402	48.708335876464844	81.41667175292969	48.095284791981726	47.51742596743386	47.509011629918625	2.0076999505981803	48.56770706176758	79.81770324707031	52.03273673292117	47.29754965518419	43.9434514858906
4	1.67137482325236	51.91666793823242	84.20833587646484	51.681825513148134	50.714279402502115	50.98088991819133	1.665049617489179	52.734371185302734	86.58853912353516	56.64671356849652	51.74915336367151	49.4920361501811
5	1.460041260321935	58.375	88.20833587646484	57.88694683065735	57.77832345522451	57.64548047374207	1.5880253035575151	59.11458206176758	86.19791412353516	66.46810496526867	57.077400071768025	56.19781393483981
6	1.3885081724325816	60.333335876464844	87.875	59.51176355612886	59.20595144364037	59.177724604181044	1.3973352806642652	61.06770706176758	87.890625	66.47837941654736	58.87996077764538	57.925244646536335
7	1.3421982149283092	61.125	88.875	60.52902013187545	59.86274350542333	59.98453200026724	1.3406838099472225	63.151039123535156	90.10416412353516	69.50303196425102	61.30936439447078	61.47709021755856
8	1.2470459214846292	65.04167175292969	90.625	64.45752961722478	64.14684705321231	64.14763859862889	1.3290127385407686	63.02083206176758	88.671875	65.9173371649244	61.905316731662154	60.699498706115854
9	1.1809645692507427	64.25	91.08333587646484	64.05752479606733	63.292570836670386	63.46806101753723	1.5760870700081189	58.463539123535156	88.54166412353516	64.64877480733237	56.7757642163149	55.16125310546599
10	1.2046380428473156	65.70833587646484	90.58333587646484	64.96301918319368	64.89109938899051	64.80206299046507	1.298577290882046	63.151039123535156	89.58332824707031	67.22313279087295	61.49716991394088	60.554039634251616
11	1.0973184049129485	67.75	91.91667175292969	66.71963025660247	66.37632427261373	66.43356802779215	1.447687250872453	59.765621185302734	88.15103912353516	64.91974162101764	59.43894566704329	57.29033168928275
12	1.0631506035725276	68.70833587646484	92.58333587646484	68.77876482632165	68.26086581812189	68.41630901668798	1.260650710047533	65.234375	89.58332824707031	71.2545442320007	64.2600300547735	63.745149963947135
13	1.0625754392147064	68.54167175292969	93.16667175292969	68.23631407676564	67.63305537104102	67.74920173223482	1.2529145689331926	64.71353912353516	91.40625	71.87259519442689	63.494647127312945	63.391228330035176
14	0.9970484834909439	70.29167175292969	92.83333587646484	70.20623738385234	69.44988515311073	69.68026307967074	1.451593200986584	60.28645706176758	88.02082824707031	65.69470002890247	58.29313590734115	56.942304873737015
15	1.0049671830733617	69.58333587646484	93.58333587646484	69.19277714110044	68.67861919457053	68.77180850810215	1.214958140005668	67.05728912353516	90.36457824707031	72.10860772120127	65.83501708971046	65.72143520515378
16	0.9614083714286487	71.29167175292969	93.79167175292969	70.7903346436719	70.34520205610029	70.4280895142694	1.2737100822851062	64.0625	90.88541412353516	70.03461312896626	61.20705309847988	61.84610518030625
17	0.9224903966983159	72.54167175292969	94.125	71.73021494119935	71.81944990057771	71.69338369479364	1.2885129970964044	64.58332824707031	90.49478912353516	69.47542274618147	62.70378870191136	62.610269741016616
18	0.8794599439700445	72.75	94.91667175292969	72.5384171820282	72.1521024160074	72.20953647529224	1.1748377750385164	66.53645324707031	92.70832824707031	71.13520583737073	64.6174394719451	64.28139285735898
19	0.823693446914355	75.16667175292969	95.16667175292969	74.95229887899484	74.53500520998232	74.64683665192258	0.9689380193594843	72.52603912353516	94.27082824707031	74.14096474748688	70.24779732852322	70.33462910337843
20	0.8377021197477976	75.875	95.375	75.80514993800223	75.25853898514153	75.41778355006498	1.1678016743001838	67.70832824707031	91.015625	71.07566263267323	66.40110202688426	65.58143886570608
21	0.8267636605103811	75.33333587646484	94.95833587646484	74.9023662956927	74.53849357910639	74.63348934957553	1.1725531028738867	67.70832824707031	91.796875	71.39429368410532	67.91761065384344	67.06045740362796
22	0.7917155184348424	76.58333587646484	95.20833587646484	76.29667355261068	75.80967917112831	75.93714198462744	1.1687367608149846	67.70832824707031	91.53645324707031	72.39802025699598	67.08141305919779	67.14187907451024
23	0.7561728543043137	76.95833587646484	95.625	76.92635236348289	76.25904883917646	76.49837490567126	1.2824355530950318	66.53645324707031	88.93228912353516	68.42399916356068	64.83749545545541	63.86650874183304
24	0.7770731701453527	77	95.625	76.88382547979559	76.27587581471023	76.48309909395643	1.1865446282802925	66.92707824707031	91.66666412353516	71.41721663249756	65.73180348368082	64.91971775149035
25	0.7632686539491018	76.58333587646484	96.08333587646484	76.35130936406495	75.61994724317526	75.82091912533635	1.0744024341305096	71.875	92.44791412353516	74.2804744385274	70.54059919360294	70.0397409634164
26	0.7189394067724546	78.79167175292969	96.16667175292969	78.82403813203281	78.28785191287916	78.4303122848633	1.4653224951277177	63.41145706176758	88.41145324707031	68.39213438652737	63.21138116507326	62.64654840105218
27	0.7627704983949661	76.20833587646484	95.66667175292969	76.08007919857948	75.71587229603381	75.82022164855731	1.1579853892326355	67.1875	91.015625	70.55401500440139	66.38213997100104	65.74468267659702
28	0.728788546025753	77.75	95.83333587646484	77.38937409839947	77.12390171764604	77.19671610421133	1.0162668118719012	74.21875	93.09895324707031	74.36086161159672	72.46762033683186	72.13001086518443
29	0.7453620266914368	77	95.75	76.45905683209577	76.11076033092456	76.20740979246615	1.1196141463393967	68.88020324707031	92.05728912353516	73.81137044863347	67.01328135777447	67.27220598582048
30	0.6999461645881335	79.5	96.08333587646484	79.02559922644114	78.68045847867982	78.76993765937424	1.1391387690479557	70.05207824707031	92.31770324707031	72.3759445791262	67.95016553464613	68.02573463962878
31	0.5195886918902397	84.375	97.75	84.34488481155037	83.6468271481536	83.68474966571279	0.7511653496573368	79.81770324707031	95.96353912353516	80.0959030867197	78.94737233285419	78.68401770989048
32	0.40714547264079254	88.625	98.29167175292969	88.63339570004952	88.28248163900697	88.35873912915773	0.6622233186887266	80.46875	96.61457824707031	81.06457431942233	78.8687169804191	79.30533065331062
33	0.3792386279006799	88.91667175292969	97.83333587646484	88.6389816749211	88.53782091833035	88.49975317651426	0.7123614313507763	79.296875	95.703125	80.11834249512067	78.11395425600683	78.20715303391799
34	0.38481665680805843	88.25	98.33333587646484	88.20385396239934	87.89868552864863	87.98295927226641	0.6994931876154927	81.11978912353516	95.96353912353516	81.5480351752451	79.85850524805468	80.01322340996623
35	0.35394587884346645	89.25	98.25	89.7082834122251	89.08544523392352	89.30296183345222	0.696396772865531	82.16145324707031	95.96353912353516	82.75824944371584	80.6033498555401	80.64681202173003
36	0.33556364285449186	89.79167175292969	98.41667175292969	89.54495533996152	89.50716886382601	89.44052168140587	0.6600348819047213	81.640625	96.35416412353516	81.32484125563576	80.78053239348608	80.60049375934312
37	0.3107696970303853	90.875	98.875	91.04600454074851	90.57324141394874	90.70698401933768	0.6809914885446536	82.29166412353516	97.00520324707031	82.36128259139359	80.96478302673545	81.20941830457868
38	0.30048583056777717	90.66667175292969	98.95833587646484	90.51858485513667	90.25671753337616	90.33269757280073	0.6317971222524648	82.29166412353516	97.78645324707031	82.51688157511512	80.99023733879802	81.12106695346728
39	0.30609469608714185	90.875	98.95833587646484	90.65183355667757	90.47916751032768	90.47035560707516	0.7437189575963808	80.59895324707031	95.18228912353516	79.95502465722964	78.18818853236876	78.40188925662791
40	0.27766327708338695	91.70833587646484	98.75	91.60168269535788	91.552182883377	91.51697425895478	0.6496255546420192	83.203125	96.35416412353516	83.13970778830316	81.97005851886954	82.02445242877525
41	0.2799178852637609	91.79167175292969	98.70833587646484	91.55643910465389	91.29725625978821	91.35422996973138	0.722572473071826	82.55207824707031	95.44270324707031	82.96897307079156	81.11370655488302	81.54123346772272
42	0.26200406107430657	92.45833587646484	98.91667175292969	92.55376495276569	92.16802549444306	92.27593010642309	0.681830643559806	83.46353912353516	96.35416412353516	83.51927654867399	82.1635441112913	82.28116264590605
43	0.2638367725846668	91.875	99.04167175292969	91.99253794844827	91.74909709884255	91.81827044972728	0.6765471112521482	83.33332824707031	95.44270324707031	82.9754538880112	81.45768672990201	81.7188463611647
44	0.2758715447286765	92.41667175292969	99.04167175292969	92.35032366324927	92.25088827232265	92.24542982181673	0.6714548616752533	82.29166412353516	96.484375	82.45609132659379	80.22900232850172	80.39306128802198
45	0.27123052887618543	91.45833587646484	99	91.49690425839286	91.43352612948783	91.40451949919681	0.641019547394535	83.46353912353516	96.875	83.21341041061916	81.09537017703477	81.42139927598494
46	0.2587170915181438	91.79167175292969	98.91667175292969	91.78630212582533	91.74192234183148	91.69971779880684	0.6857339505901715	83.85416412353516	97.265625	84.45220643866405	82.63492591402479	82.85925248335211
47	0.26128439617188026	92.375	98.91667175292969	92.38370531613347	92.27269058676036	92.25335974026733	0.6110841179809844	84.11457824707031	96.484375	84.6647002882701	82.58814367387585	82.8070165214869
48	0.26053173739773533	92.33333587646484	99.08333587646484	92.30492309457595	92.13321777544752	92.16647801007356	0.6375612964620814	84.50520324707031	95.96353912353516	84.41777360636675	82.95134812343824	82.79872683567814
49	0.24255373762299617	92.875	99	92.97116012549937	92.76601862025763	92.79652103698679	0.6559585880798599	83.46353912353516	95.44270324707031	83.02174914582301	81.84613363274191	81.86352495603802
50	0.24324801328281562	92.95833587646484	98.83333587646484	92.92823537272687	92.66900698608548	92.73969683739556	0.6628278358572667	82.29166412353516	96.22395324707031	82.02445502086161	80.92825162599881	80.99465092086064
51	0.24364905686117708	92.70833587646484	99.33333587646484	92.64346145871247	92.59993327190553	92.58188330954816	0.7168174668913707	81.90103912353516	96.22395324707031	81.263200972001	79.61315454118959	79.84658475975252
52	0.23312681891334552	93.16667175292969	99.125	92.88664930846035	93.01019134776818	92.91608504348203	0.5924002826262343	85.28645324707031	96.22395324707031	85.80450896648131	84.17919481436377	84.37252275783514
53	0.2293591294561823	93	99.16667175292969	92.84617151250079	92.72887849613754	92.73812242517585	0.6907796315911886	82.94270324707031	96.35416412353516	82.75885815802702	81.5872746708166	81.62106100070287
54	0.24550186392540732	92.45833587646484	99.04167175292969	92.44669060838127	92.3296460283142	92.33111438771013	0.682173309585778	84.24478912353516	97.13541412353516	84.7031535667001	82.77844634853395	83.07024407629712
55	0.20941825005225836	93.70833587646484	99.29167175292969	93.60908863830484	93.61263635289343	93.54429467150712	0.7401941224185672	83.203125	95.96353912353516	82.38437346361154	81.45178420522602	81.30806246590662
56	0.23111177896459897	92.91667175292969	99.41667175292969	93.00903910054305	92.48113538760084	92.67784998224893	0.6239624012863109	82.68228912353516	97.13541412353516	82.82235493451672	80.80358992280145	81.09952885090175
57	0.2227741294602553	93.16667175292969	99.29167175292969	93.07686150825586	92.58408180689099	92.77444989919138	0.5851517442109374	83.07291412353516	97.265625	83.6328141203264	81.64726908469086	82.12658284094537
58	0.19793185419092577	93.83333587646484	99.5	93.78634858757543	93.53386847278699	93.60775818416471	0.6651539369534399	84.50520324707031	96.61457824707031	84.68084183747786	83.32449778006723	83.5101458719866
59	0.19145702715963125	93.29167175292969	99.45833587646484	93.35275366995752	93.06748772236402	93.14894024042088	0.6548111387334453	83.72395324707031	96.74478912353516	83.55355457098769	82.29887741934049	82.33024115978996
60	0.2099799693003297	93.41667175292969	99.16667175292969	93.45695680972881	93.20501228609353	93.28503938225235	0.6919711945035184	82.94270324707031	97.00520324707031	82.02267166243877	81.44905678385028	81.32211411658962
61	0.2301767780818045	92.83333587646484	99	92.84103555804079	92.4607684415457	92.55796339162721	0.6495950969098582	82.94270324707031	96.09375	82.9343347724555	81.75853957612406	81.72258784970025
62	0.21711734016115466	93.25	99.375	93.12504555207974	93.02387887539906	93.01444524718558	0.5973715332317321	85.02603912353516	96.61457824707031	85.07026518877144	84.24722666431052	83.97382540861173
63	0.18824192082509397	95	99.16667175292969	94.91871255348012	94.91793915077095	94.88574148790507	0.5618342755866857	83.72395324707031	97.78645324707031	83.51117156178117	82.45821606428616	82.38297370114563
64	0.1914852849021554	94.16667175292969	99.45833587646484	94.11965927939127	94.08026564385668	94.01993195304065	0.6666609520713488	82.29166412353516	96.22395324707031	82.59238489489833	81.72629553730931	81.6473576171627
65	0.19113551859433453	94.04167175292969	99.45833587646484	94.19671280250303	93.89955764302181	93.99123808427623	0.6137007964607619	84.765625	96.35416412353516	85.38847032373837	83.33453554511128	83.81495685115385
66	0.19942964625234405	94	99.33333587646484	94.01141211785676	93.82214626968457	93.8479171230919	0.6426797686484255	83.984375	96.61457824707031	84.05383693010103	82.99784157575147	83.09716383213083
67	0.18881454210417967	94.25	99.5	94.16032570507979	94.05217736362654	94.07857790637787	0.6587809319413888	84.50520324707031	96.61457824707031	84.2418081308979	83.39219933869498	83.4520729524973
68	0.1917355654699107	94.29167175292969	99.375	94.27039459955604	93.95453973637379	94.06543001958642	0.6126946757819193	85.9375	96.74478912353516	86.23674590792741	84.74169430208228	84.80755557931327
69	0.2061845995330562	93.41667175292969	99.33333587646484	93.44407565816023	92.9267763120499	93.12386580224172	0.6504492394354505	84.24478912353516	96.875	84.15787292215064	83.09887060512843	83.0583905327973
70	0.20960802782326937	94.125	99.125	94.18745295537633	93.94832939867689	93.99781315746185	0.6093721425228674	83.984375	96.875	83.8878348693786	82.68005826047127	82.67236007559505
71	0.1798396503304442	94.29167175292969	99.29167175292969	94.15790868767125	93.91753890492537	93.98047830222787	0.645437682330036	85.546875	95.83332824707031	85.89706295126686	84.57586583212364	84.75053080271815
72	0.20996414546854794	93.54167175292969	99.25	93.43712651491737	93.34403813926191	93.34651634600688	0.5896326300183622	84.24478912353516	97.00520324707031	83.35854430741705	83.00943250880673	82.79604505918141
73	0.19481776238419116	93.83333587646484	99.29167175292969	93.86444747090962	93.75173649774956	93.76594381527624	0.6131633961097881	84.375	97.13541412353516	84.93730812516021	82.97087004220921	83.46614231889835
74	0.21828070481307804	93.83333587646484	98.83333587646484	94.03891252220033	93.4650513528425	93.68267751855964	0.6353704528931606	83.46353912353516	96.484375	83.91037337487134	82.55135456950225	82.50856663380908
75	0.17277860533911735	95.04167175292969	99.33333587646484	94.9879740366876	94.77798367523707	94.8353187646568	0.5984349432498371	84.375	95.703125	84.75495145421368	82.81634996904083	83.03845389115166
76	0.20770699585787952	93.70833587646484	99.20833587646484	93.75415381816205	93.47899696691442	93.58148292988982	0.5727957418033233	84.11457824707031	97.52603912353516	83.43957621321275	82.58016146001127	82.61554777621562
77	0.18618043103876214	94.20833587646484	99.20833587646484	94.20279243142848	94.03111984298866	94.07109743470882	0.6263588896047926	85.02603912353516	96.35416412353516	85.68688115893504	83.91296108286096	84.053579867197
78	0.21706430796223383	93	99.29167175292969	92.87810759371828	92.90228555153237	92.79401613652445	0.6056691484300245	84.63541412353516	96.74478912353516	84.33698728676289	83.44285876826552	83.44207213791829
79	0.20271817924920468	94.20833587646484	99.25	94.29936895946058	94.14949945808198	94.16150685424941	0.6049718653915382	85.9375	97.00520324707031	85.64459040768456	85.03317621746909	84.82935652852204
80	0.20021751589762668	94.04167175292969	99.41667175292969	94.2635139815824	93.89048662861236	93.99239937321362	0.5769125422327003	84.765625	96.61457824707031	84.6188377705248	83.75182528499174	83.67660189587058
81	0.20341196269417802	93.875	99.16667175292969	93.85219068298339	93.7227827645847	93.73769549436294	0.617334122226263	84.375	97.265625	84.68907177344785	83.39564082836925	83.55191973228885
82	0.19520990252494813	94.08333587646484	99.16667175292969	93.98729070153921	93.9446222635647	93.92006255115274	0.6256486426685418	83.203125	96.875	83.5283127173555	81.85608908543827	82.00763159776837
83	0.19812151067269346	94.08333587646484	99.25	94.25954014719005	93.67583235528511	93.90230104198119	0.6381239379600933	83.984375	95.44270324707031	84.50420909918694	82.66619922283252	82.91604640286049
84	0.19164476772459846	94.20833587646484	99.45833587646484	94.0700264448704	93.96165471634663	93.96299711804058	0.6453621078884074	83.984375	96.22395324707031	83.43148275103408	82.71615691359122	82.64452606166581
85	0.18689522719321153	94.20833587646484	99.33333587646484	94.13117164476705	94.05618209830355	94.0327991461818	0.6561619358835742	83.85416412353516	96.74478912353516	83.64397330541223	82.51172690471816	82.58847660726073
86	0.1710097455450644	95.08333587646484	99.375	95.08746941303643	95.030167304986	95.03944968209234	0.6595438284881917	83.984375	96.484375	84.53960529005279	82.793537640221	82.94691247555173
87	0.19545528190831343	94.125	99.25	94.07803110236509	94.11627307218549	94.03491657136448	0.6456765330027944	84.24478912353516	96.61457824707031	84.4182248685196	82.67830087448363	82.87378625547721
88	0.17961032256794474	94.70833587646484	99.25	94.6604673673345	94.66693367458855	94.62649389885033	0.6071972581994487	85.546875	97.39582824707031	85.59696949500565	84.02226632358047	84.18252187305035
89	0.1886672672070563	93.91667175292969	99.5	93.9819213471779	93.80891835821899	93.82899808960109	0.6302558485573778	84.375	96.875	84.03142929312655	83.00277840640794	82.92215296989639
90	0.1996080481261015	93.95833587646484	99.375	93.84115356273546	93.92329455040567	93.81003457452769	0.6302912887961915	85.15625	96.61457824707031	84.83906166585173	83.98900171584778	84.02324213211791
91	0.16929159857953588	94.875	99.41667175292969	94.77325539159473	94.68385156510281	94.68343301496729	0.6432773391231118	83.33332824707031	95.703125	82.88949198489298	81.65759529026113	81.66853923390418
92	0.18247149591023723	94.79167175292969	99.25	94.8892228688948	94.63115872759792	94.70786904896973	0.5460177716164859	86.06770324707031	97.39582824707031	86.42707704924706	85.14877783181913	85.1327410283831
93	0.18113985396300752	94.41667175292969	99.375	94.31116486915525	94.06430709429492	94.12818289260586	0.6387399223264462	85.02603912353516	96.35416412353516	85.13899554659815	83.2418410750701	83.30847640658823
94	0.18902224920690058	94.33333587646484	99.20833587646484	94.27356363857602	94.43838194280151	94.30283691946829	0.6086754671656914	84.765625	96.875	84.6566407559232	83.41981530498427	83.49959654565883
95	0.17228102047617236	95	99.66667175292969	95.11238087448626	94.68971958765233	94.84226998344852	0.6057915868608083	86.328125	97.13541412353516	86.37279985414666	85.36737181605767	85.42223959077839
96	0.15413198254071175	95.41667175292969	99.5	95.32147489078574	95.16703615962004	95.19688779308159	0.6458457326637775	84.375	96.61457824707031	84.6046687114863	83.26534263956042	83.29095991466309
97	0.18887020063276092	94.25	99.41667175292969	94.2155365205203	94.1148347902373	94.11126888529698	0.6735368600930087	82.8125	95.83332824707031	82.61310902147346	81.216928669995	81.30930374443541
98	0.17935357519735892	94.91667175292969	99.41667175292969	94.8226474511893	94.6341649542924	94.68055552193483	0.6425937221356435	83.984375	96.875	83.04605333617212	82.41840918780844	82.14529282480132
99	0.19274638107356926	93.625	99	93.66396565030269	93.52584601102055	93.5465708440288	0.7286419584009612	83.07291412353516	96.09375	83.02939687919624	81.63895935798314	81.85490090916419
100	0.19700649527522424	94.25	99.20833587646484	94.29013132116303	94.0138779170053	94.1082900065198	0.5871856295343605	83.46353912353516	97.00520324707031	83.97952364631539	81.75261378171267	82.20860803463006
