# Supplementary material for: Toxic chinese herbal medicine recognition in real-world images via multi-scale and attention-enhanced EfficientNetV2
Source: PLoS One. 2026 Mar 19;21(3):e0344262. doi: 10.1371/journal.pone.0344262 (PMC13002182; doi:10.1371/journal.pone.0344262)
Supplement: S6 File — Numerical data underlying all figures and reported metrics, including complete training logs, evaluation results, per-class performance values, and confusion matrices. (ZIP) [file pone.0344262.s006.zip › Dataset/results/ResNet152/ResNet152_metrics_outputs.csv]

index	train_loss	train_acc_1	train_acc_5	train_precision	train_recall	train_f1-score	test_loss	test_acc_1	test_acc_5	test_precision	test_recall	test_f1-score
1	3.2224560062090557	22.041667938232422	51.54166793823242	20.72788905347055	20.551655127625796	20.21449623045046	2.783851619809866	25.390623092651367	62.499996185302734	27.180596390694	22.78017386590603	18.928647200716522
2	2.235694328943888	38.333335876464844	74.375	37.00109175435853	36.98188341262999	36.73761561596161	2.20585939536492	44.140625	78.515625	53.01810952860349	42.97919001454671	40.34219611730189
3	1.8712139050165812	46.25	80.33333587646484	45.35736618484536	44.6401586293348	44.6206691180555	1.7758582091579835	51.953121185302734	82.03125	57.08810660706867	50.4841318811907	48.19427800619114
4	1.6718949659665425	54.375	83.66667175292969	53.15890348918299	52.611798193447214	52.65362038975689	1.775752544325466	54.296871185302734	82.68228912353516	63.7173508871405	54.34535305467722	51.84265406322849
5	1.433521877527237	59.708335876464844	87.95833587646484	59.243815172387016	58.69527035093919	58.78026876386966	1.580319916907077	57.94270706176758	88.54166412353516	65.21299638613537	56.44745447154709	55.04555307415127
6	1.352933823267619	60.458335876464844	89.04167175292969	59.64055334647725	59.2347138600782	59.295175857504965	1.6673187056779473	56.640621185302734	85.9375	66.75742002114283	54.543310430356726	53.91055259422147
7	1.2925244190295537	62.583335876464844	89.70833587646484	61.85719793077067	61.70356474978119	61.646582549081366	1.468013864515039	57.682289123535156	87.23957824707031	64.9842182969557	56.22476223540052	55.08763076524103
8	1.243974546591441	63.875	89.70833587646484	62.75107816665553	62.63061525438413	62.542342080789716	1.4187940725435813	61.84895706176758	89.58332824707031	65.45995493899076	59.58965766537732	57.773350987220695
9	1.1574155157804489	67	91.54167175292969	66.8128091432949	66.07196871886262	66.31165759354239	1.1483071534118305	69.140625	91.53645324707031	74.37902937766177	67.26435728782411	66.41677487279638
10	1.1076239416996638	67.33333587646484	92.25	67.01196223198971	66.5077023609451	66.58316177996724	1.4269337754618998	60.546871185302734	89.84375	67.73960734453598	59.168118767618154	57.933945011391515
11	1.083237834572792	67.45833587646484	92.54167175292969	67.08044465600736	66.46423078846674	66.60250091116363	1.909090718254447	54.03645706176758	83.33332824707031	60.41223721061364	52.44627903733036	49.82605244080932
12	1.038585851788521	69.91667175292969	93.54167175292969	69.68149907290179	68.96967810562654	69.15835236591118	1.244521088936987	65.625	90.88541412353516	76.42694069107266	65.54616448077023	66.0275333747231
13	0.9739552591244379	70.5	93.75	69.98953641579263	69.60491384204131	69.65614326567305	1.1934365141593541	67.70832824707031	90.36457824707031	70.65940469528837	67.6796095366183	65.27669372003382
14	0.96064428905646	71.5	93.95833587646484	71.3673063119743	71.03152582609036	71.10908633879755	1.3447443237528205	63.02083206176758	90.49478912353516	72.14718700707093	61.992454944582605	61.9707998803032
15	0.9218805712461472	72.75	94.5	72.35070682472202	71.89715195979545	72.0170250948914	1.112277732230723	70.703125	91.40625	76.313973378565	68.97529879382195	68.44851598774295
16	0.9447032310565313	72.58333587646484	93.79167175292969	72.63029519986411	71.74515711498617	72.06759832741264	1.3621238635775323	64.97395324707031	88.41145324707031	69.08316111092267	64.33625424082244	63.338551341351355
17	0.8638811242580414	74.70833587646484	94.91667175292969	74.35311789515362	73.8211910595791	73.96368989246314	1.0380719935831924	69.66145324707031	93.48957824707031	72.13796149631382	69.45213266083104	68.63461796349958
18	0.8196236351132393	75	95.91667175292969	74.76943267217683	74.22586548197029	74.3848744816515	1.0432830359592724	70.44270324707031	92.31770324707031	73.20963081085984	70.0628624955909	68.64561851424214
19	0.7883788872758547	77.20833587646484	95.75	76.99913850969652	76.41881856689835	76.6281321606937	1.2307702906740208	66.92707824707031	91.92707824707031	71.1439814514626	65.75786662926838	65.18881195615887
20	0.8323108845949173	74.875	94.625	74.45760212170488	73.96526339885752	74.12488492983188	1.0987301444013913	70.57291412353516	91.14582824707031	73.34027349193315	69.28487622793006	68.06402894028017
21	0.7882681381702423	75.70833587646484	95.75	75.1518169230775	74.99359615313044	75.01004381512028	1.1758141731843352	67.96875	94.01041412353516	72.57239107373749	66.98545249077165	67.53658283565109
22	0.7543963188926379	76.70833587646484	96.125	76.95852819355251	76.34914784505601	76.52048943799305	0.9624369979525605	71.484375	94.79166412353516	75.01988519642279	70.56480996405904	70.94048843778621
23	0.7136801605423292	78.25	96.25	78.11912707198479	77.81751613607338	77.84919021731154	1.0606556141477388	70.05207824707031	93.88020324707031	75.35381610348772	69.983856534232	69.6250836690319
24	0.7286724908153216	79.08333587646484	95.66667175292969	79.05132137014553	78.9321216013262	78.94550202509876	1.2023432383624215	67.70832824707031	92.05728912353516	72.47828931295356	66.72280056197454	65.7082505785712
25	0.67655969252189	79.58333587646484	96.41667175292969	79.47649439789816	79.0951750445367	79.20502554481352	1.2193033601312588	68.48957824707031	92.44791412353516	73.53907866616616	67.1830731499067	67.1681033228429
26	0.6641518841683864	80.33333587646484	96.95833587646484	80.18954871058192	79.56257736410143	79.79763146607546	0.9813398116578659	73.69791412353516	93.88020324707031	76.8911436696368	72.03926774796611	71.67123801473446
27	0.7105450457334519	78.375	96.625	78.17277349484165	77.69317840358525	77.8594187937849	1.3632364477962255	63.41145706176758	91.796875	69.13743881042069	61.491915642416274	61.551209690131145
28	0.6969796453167995	79.08333587646484	96.625	79.00288627338604	78.55437483438585	78.69383644987327	1.0777382813006018	68.09895324707031	94.140625	73.38479547745757	66.09305205988561	67.15312620360018
29	0.6637489573160807	79.70833587646484	96.375	79.32239922921886	78.76137836859104	78.9486295153884	1.1358289063306681	69.66145324707031	93.61978912353516	71.44480873068596	67.48104471665172	67.56261414446624
30	0.6490089708566665	80.5	96.875	80.29858189557503	79.99212488479205	80.06875412330241	1.1634345683754266	70.05207824707031	91.796875	73.87304794669163	69.04899126738925	68.65995939540659
31	0.5081891304254532	85.125	97.70833587646484	85.76724391506882	84.8260765564289	84.9821300085337	0.7380621994743706	79.94791412353516	95.3125	80.50359425073198	78.80947032386331	78.90456783531172
32	0.38576401193936666	89.29167175292969	98.25	89.39583127338322	88.98714952634515	89.10855902038503	0.7263322138848404	79.94791412353516	96.22395324707031	80.42732297227403	78.73228391688967	78.85498173014994
33	0.3626649831111232	89.58333587646484	98.625	89.6122988074019	89.5578503692736	89.52128553094828	0.7300433132428831	80.72916412353516	95.57291412353516	80.40937286542062	79.34542633697828	79.08742736588985
34	0.34825010191649197	89.58333587646484	98.41667175292969	89.58923105552745	89.14600693216512	89.30389838932078	0.7952369762739787	79.81770324707031	94.53125	79.49954969902818	78.11386187168416	78.09148053479483
35	0.3127330231294036	90.70833587646484	98.58333587646484	90.87195608892408	90.7224153501603	90.71810742968458	0.6466585812158883	82.55207824707031	96.22395324707031	82.73711680926219	81.34514352286568	81.16207663203642
36	0.318426457233727	90.83333587646484	98.58333587646484	90.77802562005768	90.54232537255264	90.59707889452822	0.6722675697431745	83.46353912353516	95.96353912353516	83.01703124332884	81.32534705594782	81.54159903499345
37	0.28031835295259955	91.70833587646484	99	91.77203827371815	91.56602739040747	91.6174471119883	0.6015309228556968	83.85416412353516	97.13541412353516	83.85344166808699	82.60068883973764	82.64492996812628
38	0.27568379359940687	91.79167175292969	98.91667175292969	91.76396377856106	91.51562344375697	91.58963733097809	0.5906214469578117	83.203125	97.00520324707031	83.29808518236804	82.50166725917666	82.27689750934486
39	0.2696691586325566	91.91667175292969	98.91667175292969	91.76807937229037	91.42710265150122	91.52285684277852	0.6505347576846058	83.59375	96.875	83.21113933514874	82.22778160512829	82.21376811094962
40	0.2860125803326567	91.5	98.95833587646484	91.535085379621	91.42832779062134	91.42704775911541	0.6957832721527666	82.8125	95.18228912353516	82.93148655784803	81.11560946354439	81.51039019444838
41	0.2607107514267166	91.875	99.16667175292969	91.75358510864883	91.59231925197554	91.57957484367972	0.6325995718943886	84.63541412353516	95.83332824707031	84.84753515692863	82.95255467658471	83.2941383125987
42	0.25664655656864244	92.29167175292969	98.5	92.4841294972589	92.0353791195796	92.18145667077901	0.5798372862336691	84.11457824707031	97.39582824707031	84.46521090303867	83.01017262531657	83.27309431291025
43	0.24671273010162015	92.5	99.16667175292969	92.41536753130234	92.31815438114056	92.29380287935295	0.5918540732236579	83.46353912353516	97.39582824707031	82.79696684928625	81.69403604322252	81.74873832181504
44	0.2519494816722969	91.91667175292969	99.125	91.74389705573104	91.7297591145103	91.6801130129643	0.6487074734911099	82.421875	96.875	82.8287048947421	80.81828736553392	80.969098102258
45	0.21375564134990174	93.33333587646484	99.16667175292969	93.34277467086936	93.10657478358377	93.16037258175413	0.6040191427067233	84.765625	96.74478912353516	85.23214645902831	83.38742452791263	83.77253604645999
46	0.22743356443941593	93.04167175292969	99.20833587646484	92.80772902284109	92.81736282793004	92.76875729785036	0.5911843532618756	84.24478912353516	96.22395324707031	83.4224092589813	83.14388226152931	82.74192055272161
47	0.23095172214942675	93.33333587646484	99.08333587646484	93.49257341914056	93.35142178193328	93.37481447176802	0.6277739455205543	85.02603912353516	97.00520324707031	85.23707394237061	84.1866911422606	84.19935585686768
48	0.22008390952212115	93.16667175292969	99.25	93.08671986477353	92.93240748777171	92.94775591688062	0.606147553173893	83.85416412353516	96.35416412353516	82.83836984570594	82.79028265573947	82.3881612905478
49	0.21149408804873626	93.83333587646484	99.25	93.82908647621262	93.68552873476946	93.71417696917081	0.6361407659035953	83.33332824707031	95.83332824707031	83.25603650101807	82.47057020993192	82.17506332891882
50	0.20466755313798785	93.54167175292969	99.45833587646484	93.72581141880305	93.27579625823866	93.44270919666116	0.6349345504228646	83.72395324707031	96.875	83.38821435895369	82.55303051141601	82.19504827897228
51	0.2561657139162223	92.58333587646484	98.625	92.7045198606881	92.58123082711016	92.60150547157343	0.6306232144415844	84.375	96.22395324707031	83.7377308370906	83.04603667088024	82.94490725148425
52	0.2012438908033073	94.08333587646484	99.29167175292969	94.1192929135414	94.14804887421647	94.09644044029126	0.5491754878894426	85.546875	97.13541412353516	85.8027064962257	84.21698590659791	84.5196356577675
53	0.2004210567722718	94.125	99.41667175292969	94.24300731518474	93.78169828051024	93.96822458511757	0.6302851512691632	84.50520324707031	97.00520324707031	83.6910868753912	82.77447312804007	82.50787235678355
54	0.19395678071305156	94.20833587646484	99.29167175292969	94.29917741300068	93.91986728274213	94.05527060478208	0.660875663588134	81.77082824707031	96.484375	81.70951580215664	79.97133533272458	80.37672832905666
55	0.1723322543160369	94.45833587646484	99.5	94.44054314444904	94.28059676165306	94.29145663026043	0.6488418075217245	83.85416412353516	96.484375	84.03834559074019	82.9668820610623	83.09950245485204
56	0.206206401080514	93.83333587646484	99.29167175292969	93.66551657061433	93.46912988329376	93.53543757510387	0.6028745264241783	84.24478912353516	97.00520324707031	84.37495865209068	83.34098959724741	83.36047919575405
57	0.20703580106919012	93.79167175292969	99.25	93.69878900900765	93.30069123282715	93.44802985356738	0.6132277346138532	83.984375	96.61457824707031	83.74692902501047	82.55863105049588	82.73273322145631
58	0.19600638964523873	93.58333587646484	99.16667175292969	93.54267245543885	93.54245548398248	93.5003890393101	0.5866911594976045	86.19791412353516	97.13541412353516	86.59678883979211	85.30716727994576	85.40490009152137
59	0.19169684063332776	94.08333587646484	99.5	94.24311580157091	93.66517951891547	93.87190684695221	0.6561166522393856	85.9375	96.09375	85.42139094749552	84.60544340237708	84.59784209728699
60	0.17717927801733216	94.5	99.45833587646484	94.54747349131638	94.51452853138353	94.49598707934231	0.6034724094914358	84.765625	97.265625	84.97252537953085	83.65708533574616	83.55885326901677
61	0.1865998227506255	94.54167175292969	99.125	94.67416427462543	94.42016764897673	94.4762465061953	0.7075128864527566	82.8125	95.44270324707031	83.05877218816877	81.58236822973994	81.7398447234994
62	0.1873966633575037	94.375	99.41667175292969	94.2841503260883	94.33853228203135	94.26076530217114	0.5553510850210538	85.41666412353516	97.13541412353516	84.51878241215886	84.10332210551233	83.95970868522143
63	0.17770741401861112	94.29167175292969	99.54167175292969	94.40235402532241	94.00378842542915	94.13232721286224	0.6210021212682477	84.89582824707031	96.35416412353516	84.78473975723828	83.622315488711	83.66713875711652
64	0.1612748688971624	94.95833587646484	99.41667175292969	94.7994347557063	94.68886909498647	94.6974081687592	0.625532714339594	84.63541412353516	96.484375	84.75147569765056	83.51282808416725	83.59509156105882
65	0.1800571961297343	94.54167175292969	99.29167175292969	94.66586454349095	94.49907636383733	94.51302793241122	0.5855750959011251	85.28645324707031	98.046875	85.03811160762571	84.38927224909703	84.31043902289044
66	0.19297362420552722	94.25	99.29167175292969	94.12327507201344	94.08900334225471	94.05253148088124	0.6587491417394631	83.33332824707031	96.875	83.60360088646377	82.23846415022886	82.28059933271622
67	0.17727426329627632	94.16667175292969	99.33333587646484	94.19221107364838	94.0782001850478	94.06904535729089	0.6462628558680686	84.375	97.13541412353516	84.06428075490233	82.72166211621781	82.77974628016354
68	0.17304601261081795	94.875	99.29167175292969	94.92924695327588	94.71449043504784	94.77776130010514	0.5413382929788592	87.76041412353516	97.00520324707031	88.08301473903211	86.13867619656106	86.55080922901345
69	0.1921022460826983	94.41667175292969	99.04167175292969	94.49571385693433	94.35257562280599	94.36136481226518	0.5916567204209665	84.50520324707031	96.484375	85.49813339646526	83.25294699043134	83.61800766084502
70	0.17157809264026583	95.5	99.45833587646484	95.57123948086081	95.40416668154495	95.43465191972594	0.5850244288922113	85.546875	97.39582824707031	84.93850172135815	84.84567424648776	84.54236511035083
71	0.15912514593219385	94.91667175292969	99.5	95.00603417304954	94.60807543006581	94.74273367283982	0.6230340131786155	85.15625	96.74478912353516	84.77270266859227	83.72004785646838	83.74743098761732
72	0.1591970940089474	95.33333587646484	99.45833587646484	95.25300585584911	95.36476387538977	95.25196119559426	0.6461983299814165	84.375	97.00520324707031	84.38578460819147	83.87870629579015	83.71045961394199
73	0.176864191001902	95	99.45833587646484	95.10804564613132	94.94157962152168	94.98974929505472	0.6315873685331704	84.11457824707031	96.61457824707031	84.11772883232487	82.92557845436446	83.03183438254057
74	0.15764746614421407	95.16667175292969	99.33333587646484	95.19384631529674	94.84450423375503	94.95709131587971	0.5500831945100799	86.58853912353516	97.52603912353516	85.88380502742491	85.77023588287668	85.50254428610472
75	0.16765994243013363	94.95833587646484	99.45833587646484	94.95854539857609	94.78111533905773	94.82028683006781	0.6242353818003418	85.67707824707031	97.00520324707031	85.7782336283101	83.9525092137733	84.40443084343379
76	0.19478348169475793	94.33333587646484	99.125	94.25399116632484	94.13710606440627	94.13941164062561	0.6384024047438288	84.24478912353516	96.875	83.74611278827577	82.22916198667137	82.44362635744909
77	0.16073269092477857	95.45833587646484	99.54167175292969	95.1787910284019	95.35177239756626	95.21704197562127	0.5491659038428528	85.41666412353516	97.265625	85.33438502348582	83.85683830145658	83.73132972764441
78	0.1755905543609212	94.875	99.29167175292969	94.87154227609877	94.6856276799139	94.73968945400064	0.5966102214661078	85.15625	97.65625	85.5493196811972	83.87600978495847	84.19330271908927
79	0.1716915217441662	94.83333587646484	99.125	94.61100646855986	94.69854058218665	94.62614426411997	0.6177877391217711	85.80728912353516	97.00520324707031	86.22361838433201	85.1260933128893	85.15519964742921
80	0.17184821326906483	95.41667175292969	99.125	95.39508761964048	95.28572109887108	95.29849406058095	0.6183669678976003	84.50520324707031	96.484375	83.89161432535515	83.47245509323106	83.1584066368731
81	0.17688401472754778	94.83333587646484	99.375	94.84835096885692	94.61306833994603	94.6829567355559	0.5719119455907276	85.9375	97.13541412353516	84.76863476056546	85.15591399978135	84.57217879713711
82	0.147410828115729	95.5	99.75	95.47270556575269	95.30375208469286	95.34582102808884	0.6236268148059025	85.80728912353516	96.61457824707031	85.54101505283904	85.01051861502425	84.8354064318351
83	0.16756442488481602	94.91667175292969	99.375	95.06682523688649	94.91733096329864	94.94429975854983	0.6079092107405207	84.765625	97.265625	84.37834293901876	83.72653993899301	83.68906542186588
84	0.17024216482415797	94.79167175292969	99.45833587646484	94.7106006054615	94.69458321872716	94.64967592504746	0.5625585478763545	86.328125	97.265625	86.06248958828556	85.59456292560172	85.3440185168622
85	0.1855529931311806	94.79167175292969	99.08333587646484	94.9108248239539	94.67450801270775	94.74668936678356	0.6067250009703761	85.28645324707031	96.74478912353516	85.33559133367461	84.06001521771233	84.09118383268954
86	0.15698001485317944	95.75	99.16667175292969	95.66017450592976	95.7183900484727	95.63193473454359	0.6505633230432674	84.11457824707031	96.74478912353516	83.81253939524719	82.86473591073089	82.66876598370997
87	0.15344604334483544	95.5	99.66667175292969	95.52334026437991	95.26093839330112	95.34630040242043	0.5710578549963733	85.28645324707031	97.13541412353516	84.28209312767814	84.08181375014918	83.82775860606145
88	0.1765763558804368	94.70833587646484	99.29167175292969	94.75665280218753	94.65479035709456	94.65837671727556	0.6068182278202888	83.33332824707031	97.265625	83.06397965755487	81.76074064997718	81.75965837906195
89	0.14367777085086952	95.79167175292969	99.5	95.81406540015794	95.54053797101398	95.62832611929717	0.5226134151259126	86.06770324707031	97.39582824707031	85.7114540488824	85.3469540124734	85.029269567715
90	0.16628409378385792	94.95833587646484	99.20833587646484	95.03460827829475	95.06716975045107	95.00170932443271	0.6190717016062687	85.67707824707031	96.61457824707031	85.67268756522343	84.49482776297545	84.61546233845188
91	0.1526816983272632	94.875	99.625	95.06536335072349	94.72776113455696	94.85763090351745	0.649698748922674	83.46353912353516	96.09375	83.84663518300316	81.86675252851724	82.28755440301978
92	0.15262203584735592	95.45833587646484	99.58333587646484	95.62065576471188	95.28163420286376	95.40496276157565	0.6372866919846274	84.11457824707031	97.52603912353516	84.24413850203166	83.1284707504983	83.04525117278192
93	0.15706404144875705	95.41667175292969	99.45833587646484	95.37320669539837	95.34002627573311	95.31389125362476	0.6089466289649863	84.24478912353516	97.13541412353516	84.345921896747	83.19308837456522	83.17508058531064
94	0.14465036998968572	96.16667175292969	99.66667175292969	96.38743653131195	96.20974506407248	96.2585054962922	0.60393338128218	84.375	97.265625	84.0918467003075	82.52954422854299	82.83204259163692
95	0.15240979132552943	95.375	99.5	95.26080690629291	95.1650673564707	95.15386963984216	0.6073397250826625	84.89582824707031	96.61457824707031	84.87751321459575	83.24910366368438	83.35686933693344
96	0.1780989980107794	94.45833587646484	99.375	94.24441948184027	94.11637506018386	94.12609181741944	0.6304919560643611	84.375	96.09375	83.77955044117053	83.19094755890751	82.88704764873802
97	0.16155289449729027	94.66667175292969	99.41667175292969	94.47675935913149	94.49246610115199	94.41830754771335	0.5790618261138055	84.375	97.39582824707031	84.44940683413832	83.43016252277829	83.5562788648718
98	0.1530686051491648	95.25	99.375	95.20967796971952	95.08439141203877	95.0884937641411	0.6546288211934552	82.94270324707031	96.35416412353516	82.83827116358414	81.85626864444137	81.83856221504358
99	0.1448797039873898	95.5	99.66667175292969	95.40592225574241	95.26056924867248	95.2973099302423	0.5967227601571116	84.89582824707031	97.13541412353516	84.63293479598686	83.20831164385608	83.40428541421741
100	0.14989297818392516	95.5	99.45833587646484	95.66333839284748	95.48039455355473	95.50270728843302	0.6134153418630982	85.546875	97.52603912353516	84.7661762787256	84.3770846383487	84.11032429482958
