# Supplementary material for: Toxic chinese herbal medicine recognition in real-world images via multi-scale and attention-enhanced EfficientNetV2
Source: PLoS One. 2026 Mar 19;21(3):e0344262. doi: 10.1371/journal.pone.0344262 (PMC13002182; doi:10.1371/journal.pone.0344262)
Supplement: S6 File — Numerical data underlying all figures and reported metrics, including complete training logs, evaluation results, per-class performance values, and confusion matrices. (ZIP) [file pone.0344262.s006.zip › Dataset/results/ResNet18/ResNet18_metrics_outputs.csv]

index	train_loss	train_acc		train_precision	train_recall	train_f1-score	test_loss	test_acc		test_precision	test_recall	test_f1-score
1	3.1213699746131898	25.041667938232422	52.29166793823242	22.87510290593681	22.945325358453157	22.625044125975535	3.0665550815562406	27.864582061767578	58.203121185302734	31.27173757632883	27.01769809247907	23.088368001906677
2	2.6794036849339804	33.04166793823242	66.58333587646484	31.29248067342254	31.52678351292248	31.111159919396375	2.605295484264692	34.244789123535156	66.40625	40.65551005868106	31.79952035865679	30.299072590425823
3	2.3437949911753337	38.375	73.125	37.159023533246526	36.967049582397834	36.816811909013595	2.65256280079484	35.9375	72.39582824707031	51.34656159307021	34.352954791002354	32.81420575236139
4	2.3068778959910077	40.29166793823242	75.41667175292969	38.95916631734276	38.85884939612537	38.70066397152063	2.2195185783008733	41.92708206176758	76.69270324707031	46.678468566387515	40.078551680554185	38.24739198415279
5	2.024082050323486	45.458335876464844	79.75	44.06800499713168	44.120654279810104	43.84727131278196	2.067164823412895	47.78645706176758	80.20832824707031	51.08694458698951	47.09797642213161	44.236211968425245
6	1.951313363313675	46.5	81.08333587646484	45.18697440717883	45.10785081722892	45.00138879085572	2.1625268633166947	47.135414123535156	79.296875	51.82694778513299	44.39904519065969	42.137321421269895
7	1.8468753810723622	49.958335876464844	81.5	48.80622429368166	48.61605799417065	48.47318016483747	2.428009095233089	43.229164123535156	77.08332824707031	47.37031022493327	40.85387842584338	38.75587275305051
8	1.726346745888392	53.16666793823242	83.79167175292969	52.91861439189258	52.29720219357778	52.427370013851736	2.039737159075836	52.994789123535156	81.11978912353516	60.782047706059586	52.72776434384696	50.59681709319774
9	1.787638187011083	50.79166793823242	83.33333587646484	50.238837577438204	49.95372118727257	49.945721351597975	2.216235179842139	46.484375	80.20832824707031	56.03963851257303	46.103947158390206	43.00483096186338
10	1.598256987730662	55.75	85.58333587646484	55.411038123569405	55.03277112267441	55.062924364536364	1.4941022998342912	57.682289123535156	87.5	63.995099357641344	56.27081095791985	55.33780477061004
11	1.5154701296488444	55.833335876464844	87.375	55.27537326946904	54.87633057938581	54.888006606724424	1.6122202905438219	57.55208206176758	84.765625	56.86730174449198	56.01294095974947	53.31030669982984
12	1.4845659685134889	57.875	88.33333587646484	57.7518634078858	57.2575971128791	57.386041026153954	1.9235801029329498	50	83.85416412353516	58.9212466980725	48.95884431241127	48.031454568709975
13	1.4503837009270986	58.375	88.08333587646484	58.065269616481444	57.6130233343526	57.68274712331324	1.5831494734932978	56.77083206176758	88.41145324707031	60.89544484492668	53.7481309540133	53.392307095183156
14	1.3778344730536143	60.958335876464844	88.83333587646484	60.21244807273174	59.88632688731142	59.89080737964113	1.783775451593101	54.557289123535156	83.85416412353516	60.52378844765792	53.15583318086447	51.260110035617444
15	1.384991839726766	60.208335876464844	88.54167175292969	59.35810543177055	59.31665025946972	59.24025274798661	1.4965166926073532	60.28645706176758	88.15103912353516	65.73177374339397	59.49223527133414	59.196845762067845
16	1.2762257210413614	63.5	90.20833587646484	63.28261209378736	62.77553734337426	62.92418022973863	1.8452373488495748	52.734371185302734	83.203125	61.9287569993716	51.49408267994001	49.9967400507159
17	1.351393699645996	61.625	89	61.38495340197546	60.96900719065021	61.04421715436138	1.451638777119418	59.635414123535156	88.02082824707031	64.55200870659318	58.02465647271655	57.629552904044324
18	1.3991762280464173	62	88.83333587646484	61.26314446705286	60.92851317986481	61.00249494048422	1.859948912577238	54.557289123535156	84.765625	59.6900663000832	55.115920097146635	52.67150465588368
19	1.2258794049421946	64.33333587646484	91.375	63.49922468	63.404458687712875	63.33372908672431	1.708868200580279	54.687496185302734	86.71875	60.97306190786466	53.696078466103494	52.445776239784614
20	1.2044524242480596	64.79167175292969	91.58333587646484	64.44006432934889	63.60775689988807	63.83445957279617	1.5062884184735594	62.369789123535156	87.76041412353516	67.90869670807884	59.67596771883381	59.93188026816559
21	1.1612493515014648	66.5	91.58333587646484	66.00368730771709	65.92122127184791	65.8299122579078	1.6315882659206788	61.328121185302734	89.84375	68.97963156590332	60.881747059782114	60.97580033191388
22	1.1881209697326025	66.625	90.875	66.41543739645101	65.98018767983626	66.06237550579624	1.4253103220835328	61.979164123535156	89.97395324707031	66.69777068869202	61.8867144884041	61.06764388160129
23	1.061089406212171	69.20833587646484	92.58333587646484	68.88036384272075	68.46360711191839	68.55056391103017	1.5776264456411202	59.89583206176758	88.02082824707031	66.32893950368918	59.20456837697139	58.94666235774497
24	1.0978246454397838	68.16667175292969	92.08333587646484	67.86534022100336	67.42406654174367	67.52598712857142	1.5425831977433215	60.937496185302734	90.234375	66.42093226599351	59.24107025640192	59.35214103358119
25	1.0943881605068844	68.75	92.79167175292969	68.53867141033446	68.16753877554173	68.2728228330894	1.5304294652693595	61.197914123535156	89.0625	68.02437123592027	60.04593185287804	58.943357734362024
26	1.1032106926043828	68.375	92.70833587646484	68.42704745328396	67.90085575679642	68.04496608605558	1.7066494415824611	57.812496185302734	84.63541412353516	61.20579126125106	57.05387784236345	54.94145527408925
27	1.092298305928707	69.04167175292969	92.875	68.80906013218176	68.10092116149033	68.29851036404204	1.7045479317506154	57.421871185302734	86.84895324707031	66.60270710758579	55.25810599496457	55.462257741979016
28	1.058690196077029	69.75	92.5	69.66644776458402	69.08408562558864	69.21275012280547	1.4899558946490288	63.02083206176758	89.32291412353516	71.12716911041204	61.42392425402437	61.7713373584344
29	0.9700215836366017	72.08333587646484	93.45833587646484	71.91886730055745	71.50341406078513	71.56340255168745	1.5742217324053247	58.984371185302734	88.15103912353516	65.6063333219826	58.342445865912694	57.58692348739353
30	1.006591296394666	70.29167175292969	93.75	70.15134125697506	69.48798614206184	69.69114870265776	1.5790427897591144	60.28645706176758	86.84895324707031	63.51196046018348	58.735589087591585	57.041961492171495
31	0.7327751039465269	77.95833587646484	95.875	78.40879463358284	77.7768845054554	77.58465149371669	1.035802336409688	71.875	93.75	72.09042725026234	71.01681450242151	70.4292560969625
32	0.6251990752915542	81.125	96.45833587646484	81.12549674041946	80.84161039314424	80.811146201089	0.9794803853146732	74.34895324707031	92.31770324707031	74.28175015686078	73.01978059487445	72.85447616493038
33	0.5868059949080149	82.91667175292969	96.54167175292969	82.66170044158407	82.58185345410392	82.52840329281665	0.8481312906369567	74.47916412353516	93.75	73.73503736160075	73.00978068656416	72.38754609267379
34	0.5581308442354203	83.91667175292969	97.16667175292969	83.73278079450718	83.78364287281418	83.69055371753186	0.8828077474609017	77.47395324707031	93.88020324707031	76.90207457021238	76.51351099880512	75.9437873879314
35	0.5164720956484476	84.58333587646484	97.54167175292969	84.44830062973116	84.12976334716706	84.18119995177783	0.9090901596937329	75.390625	94.01041412353516	75.49016158816238	74.36191850146793	74.27026045892343
36	0.4633598604053259	86.04167175292969	97.70833587646484	85.90581118623186	85.99635411620486	85.84803507586426	0.9282136498950422	75.13020324707031	92.70832824707031	75.0665151099318	73.2050215811167	73.0835965849066
37	0.5134748697280884	85.375	97.375	85.44035664578207	84.98514113106444	85.11140430605812	0.8546385614511868	76.953125	93.75	76.211684104777	75.19985246987751	75.12412979685698
38	0.4671224093188842	85.5	97.58333587646484	85.33340073684658	85.0220098810607	85.10804737042427	0.9194604787044227	76.171875	93.09895324707031	75.62607377224047	74.82007198058513	74.52492334397185
39	0.4822924807667732	85.29167175292969	97.54167175292969	85.24296062520057	85.22034716845002	85.11928524812453	0.8750693113931144	76.953125	93.359375	76.42497559162197	75.74185982978223	75.59210165792615
40	0.456595304608345	85.70833587646484	97.83333587646484	85.67164911423576	85.46511411304508	85.488230332095	0.8993489213365441	77.47395324707031	94.921875	77.78033171854324	76.61121731835124	76.62729841932197
41	0.4592674263815085	85.875	97.83333587646484	85.74794280509175	85.7788005726226	85.66290036495079	0.857118466281463	77.47395324707031	93.61978912353516	77.3616889779291	76.30214226741137	76.03523951725269
42	0.46821173628171286	86.16667175292969	97.33333587646484	86.20934847179129	85.58093157709362	85.76661846844691	0.8808148630584279	77.99478912353516	94.921875	77.69690471631901	76.15630284747932	76.3848672259352
43	0.4506127659479777	86.33333587646484	98.125	86.08639749105015	85.89064811819051	85.89455514823258	0.8293349161085644	76.82291412353516	94.01041412353516	76.74437888016254	75.62043817675858	75.30457971760306
44	0.4660577127337456	86.58333587646484	97.54167175292969	86.4629323414507	85.67004395948591	85.89215151216003	0.9221120743701855	75.78125	94.27082824707031	76.4264634946179	74.58975769050863	74.47587371758317
45	0.4330124465127786	87.20833587646484	97.91667175292969	87.41924281071559	86.83447125281677	86.98742062624878	0.8848143654759042	77.34375	94.40103912353516	76.81321301351488	75.93027244622989	75.83615468238759
46	0.4612453714758158	86.66667175292969	97.91667175292969	86.64130466916195	86.21047500521092	86.32902127229167	0.8505388327563802	76.953125	94.66145324707031	75.98137509157934	75.845225383711	75.24061214567129
47	0.448112048159043	86.75	98.04167175292969	86.68805295705668	86.3168344745669	86.41056934902677	0.8415224757045507	77.99478912353516	95.3125	78.64648628567343	76.80821212579662	76.82604781145787
48	0.4247083161274592	86.75	98.16667175292969	86.76420370481763	86.20583800024043	86.38577927263178	0.780352698561425	77.60416412353516	95.3125	76.93745158813766	75.56404466761163	75.74177223935087
49	0.4314897225548824	87.33333587646484	98.04167175292969	87.14000168014773	87.11273208762518	87.04935068010134	0.7950359920505434	79.55728912353516	95.05207824707031	79.24907659301624	78.50493182939991	78.36104973674081
50	0.4160589510947466	87.625	98	87.76339213565751	87.26713887978093	87.41685896568092	0.8877502771277553	76.171875	93.88020324707031	77.30268944611173	74.92383798234862	74.89713833860849
51	0.39108289768298465	87.95833587646484	98.25	87.99403066267244	87.67613382788421	87.76236510262865	0.8055515503704859	78.125	94.40103912353516	77.56445375091177	77.21917770728783	76.84693811391297
52	0.38756898857653144	88.33333587646484	98.33333587646484	88.43764312250877	87.96861317215463	88.11971473813375	0.8132100504978249	76.43228912353516	94.53125	76.37827761209178	74.97861598143201	74.75327909621026
53	0.40063167745868367	87.75	98.29167175292969	87.72150625857208	87.56823103919173	87.58019943684471	0.8596939989365637	77.08332824707031	94.53125	78.32786818995481	75.96605053269634	76.22652780036805
54	0.3743779476483663	88.95833587646484	98.66667175292969	89.29648498812975	88.44807012834741	88.75671852770628	0.8197218791077224	79.03645324707031	94.140625	78.93045221102247	77.51544988872898	77.48696646717666
55	0.3980450201034546	87.875	97.91667175292969	87.71616082698432	87.7705281525195	87.68369102289616	0.8372818044542024	79.81770324707031	94.140625	79.38858519782043	78.6018756309745	78.24629767846498
56	0.36689154696961246	89.25	98.375	89.11066579114782	88.97521510010296	88.95730200189514	0.724675604297469	81.90103912353516	95.44270324707031	82.32004078114633	80.76087328746902	81.18845984832971
57	0.390744625578324	88.75	98.125	88.83245286329068	88.02304740365012	88.31006630758576	0.8567297920041407	78.90625	93.359375	78.53349962236427	77.79793457828502	77.34216854039659
58	0.3820826955884695	89.125	98.25	89.16374694246662	89.29023607782074	89.13232506075533	0.8132056398317218	78.515625	95.3125	78.4929897223475	77.38032843946486	77.16436286427302
59	0.37219756412009397	88.95833587646484	98.625	88.90162331885597	88.73589984134524	88.71878972067903	0.8031311867913852	79.296875	94.140625	79.95967724813565	77.94370540459401	78.3796776631888
60	0.38666625099877516	88.79167175292969	98.04167175292969	88.97966400561498	88.45059507124601	88.62704974827628	0.8013302392864716	79.16666412353516	95.18228912353516	79.11687536615936	78.01776637352357	77.96865319130848
61	0.3473716630289952	89.70833587646484	98.5	89.88164966255367	89.44779469916898	89.55977401976659	0.7457481756185492	79.42707824707031	96.22395324707031	78.88925560240249	77.95222560084889	77.74007545326032
62	0.4025147937486569	87.41667175292969	98	87.81937778838062	87.14220745305319	87.29047790942755	0.8316190180679163	79.81770324707031	93.61978912353516	79.32392936057056	78.27796490812761	78.22253769815877
63	0.35969055657585464	88.70833587646484	98.33333587646484	88.72522923942158	88.70176574933745	88.62347079133393	0.8032535517122597	78.25520324707031	94.921875	78.2379449847008	76.53114407494883	76.7485272101377
64	0.3560951207081477	89.125	98.70833587646484	89.45987381016461	89.1510216611833	89.19595352796783	0.772386723353217	80.20832824707031	94.40103912353516	79.42941693046158	78.53332681086123	78.42712693003288
65	0.3402920458031197	90.125	98.45833587646484	90.26602534855753	89.80672026485516	89.93478570777938	0.8428180944174528	77.60416412353516	94.66145324707031	77.26368454379082	76.3472254695659	76.1782181232136
66	0.359803016881148	89.29167175292969	98.375	89.56599563935565	89.34540685319868	89.34770545746179	0.7858680205730101	79.16666412353516	94.140625	79.10626521847573	77.65885796862017	77.8705754262408
67	0.36440797574818135	88.83333587646484	98.29167175292969	88.64961765533667	88.40237133676905	88.44662632558658	0.8294681181626705	78.515625	95.3125	78.17133064860847	77.24769198955683	77.13706537144526
68	0.3529280505267282	90.04167175292969	98.16667175292969	89.99944659648865	89.75094583932552	89.76205350925272	0.810801352141425	78.90625	95.3125	77.93916266672402	77.60100853811743	77.20899189276174
69	0.3482610956951976	89.45833587646484	98.5	89.4975310202011	89.20226685863878	89.27535239683665	0.8401453429833055	77.34375	93.88020324707031	76.9434007556031	75.63594589251662	75.7238055960415
70	0.35141421799858413	89.83333587646484	98.625	89.90089490306899	89.58063823556694	89.65755421587195	0.8227208540386831	79.81770324707031	95.57291412353516	80.3540553656402	78.43148212516172	78.65132226217824
71	0.32842389059563476	89.95833587646484	98.79167175292969	90.02266619309925	89.85216105185387	89.85885119811256	0.791155613946709	77.99478912353516	95.703125	77.85420672136476	77.14479130937205	76.78086258355117
72	0.340788884088397	90.5	98.375	90.20265615293533	90.12611142439914	90.09906148208385	0.8722657661031311	77.34375	94.27082824707031	78.02090169574123	76.05720781096251	76.20189196310336
73	0.34398305490612985	89.45833587646484	98.54167175292969	89.31847939736204	89.11298462723887	89.13981243397228	0.7987183606795346	79.296875	95.05207824707031	79.86062442855689	77.86970434655042	77.9137498552037
74	0.33555986190835635	90.33333587646484	98.625	90.21782715909083	90.18417523165516	90.14471376580381	0.7583581298434486	80.33853912353516	94.921875	80.07956721737894	79.14483670272158	78.88947915001214
75	0.3490445757905642	89.70833587646484	98.66667175292969	89.95684501704899	89.66526756259495	89.70980735168648	0.7883382477254296	80.33853912353516	95.05207824707031	80.96637885142466	79.06846543110625	79.57845332074282
76	0.3435513403763374	90.16667175292969	98.375	90.35974932278403	89.85924670630887	90.00921484163595	0.8189977040826003	76.953125	95.05207824707031	76.57091230271594	75.78934276681461	75.66701614416722
77	0.3466411085302631	90.04167175292969	98.25	90.14377261328856	89.73131978665161	89.81432103219369	0.7991093601255367	78.25520324707031	95.18228912353516	77.45773403448688	76.98657812080842	76.51282483971704
78	0.3842738901823759	88.83333587646484	97.95833587646484	88.65799399504036	88.53699518908454	88.50921368646455	0.8004045860919481	77.60416412353516	94.01041412353516	76.93212816467214	76.65451274493827	76.37132316798815
79	0.3346767424295346	90.04167175292969	98.54167175292969	90.03629033538041	89.82528714253314	89.86968038872776	0.8461087855315176	79.55728912353516	94.53125	79.2033294717478	77.71658740369628	77.87125289256421
80	0.3539120554427306	89.79167175292969	98.375	89.69589916037047	89.24950169838255	89.34526646257704	0.7992805541092215	79.296875	94.921875	79.1683571808757	77.84139046185354	77.85047110580905
81	0.3505047994355361	90.125	98.625	90.12353123286566	89.91922652137599	89.92894813347773	0.72367186875393	81.25	95.83332824707031	81.04768620463655	80.00828385215118	80.01978461789888
82	0.3510247578471899	89.91667175292969	97.875	90.03151553432843	89.62419483810913	89.74943743107745	0.7828105275984854	79.03645324707031	94.66145324707031	78.33961890860603	76.8290465271066	76.79078540401156
83	0.3551554736122489	89.875	98.29167175292969	90.05190577477035	89.51829435202453	89.71146160961351	0.7699831797896574	79.6875	95.96353912353516	79.61475991887647	78.2932439205906	78.42407877745657
84	0.3408771477018793	89.95833587646484	98.58333587646484	89.97508176127866	89.66327258942184	89.75817854360817	0.8225047384718588	78.64582824707031	94.79166412353516	78.05699959614535	76.85940936410273	76.81488911959109
85	0.3333822881182035	90	98.29167175292969	90.02862042017804	89.72165362616775	89.77381160090856	0.892195327624601	78.38541412353516	93.48957824707031	78.0560648300751	77.72896395080375	77.20865232940004
86	0.33005533218383787	89.95833587646484	98.54167175292969	90.04639031712519	89.81187268827651	89.85397991820733	0.7280888331200307	80.59895324707031	95.05207824707031	80.5044962543502	78.76772181371682	79.01999835115555
87	0.34772809627155465	90.04167175292969	98.625	89.88165200176358	89.71397327495308	89.6898258907404	0.7727534845471382	78.77603912353516	95.18228912353516	77.92635140807198	77.32403547641346	77.28141253505963
88	0.35249838888645174	89.875	98.33333587646484	89.81364123323553	89.44543795419385	89.5304720891018	0.7703213913288588	79.6875	95.703125	79.11685714798875	78.21521389888099	78.11052483602133
89	0.3704150685667992	89.33333587646484	98.04167175292969	89.5413239428047	89.11045331074709	89.24825458904493	0.8031986015848815	77.08332824707031	94.27082824707031	76.36589991282284	75.78467631659122	75.18018995668952
90	0.3400454024473826	90.04167175292969	98.70833587646484	90.31876849305242	89.84190939704246	89.98811208091345	0.8064195268477002	78.125	95.44270324707031	78.28741535169408	76.46342480353745	76.8795638108786
91	0.31102254264056683	90.5	98.875	90.30861891455837	90.34441184464005	90.23656742011015	0.7867999175408235	79.42707824707031	94.27082824707031	79.4544574972663	78.36037068202275	78.53527980514177
92	0.340015319014589	89.83333587646484	98.16667175292969	89.78695507072878	89.38497671002085	89.50303712254401	0.7785302906995639	78.38541412353516	94.79166412353516	77.84373632004967	76.90979407187167	76.75835337916368
93	0.3197445101539294	90.29167175292969	98.375	90.47131190136653	90.16402586511985	90.24329185290127	0.8574432502888764	79.55728912353516	94.40103912353516	79.42279322805395	77.67575735347951	77.47798455383138
94	0.3648292287935813	89.5	98.08333587646484	89.59571188213874	88.95429531089984	89.18475499063763	0.7912397226318717	81.11978912353516	94.66145324707031	80.23943543442101	79.43773234136188	79.39370747113144
95	0.3341684515277545	89.91667175292969	98.75	90.00842089076207	89.76823620298939	89.80082211792461	0.7542082458773317	79.296875	95.3125	80.03190425990665	78.0562480906661	78.31915923761095
96	0.3426793676863114	89.70833587646484	98.66667175292969	89.73202135957119	89.5413908721837	89.55644491199725	0.7699140648668011	79.42707824707031	94.79166412353516	79.24321275376872	78.19917896732665	78.09883536327736
97	0.3604169339686632	89.16667175292969	98.08333587646484	89.31518304323212	88.89389762658428	89.02200567727664	0.8266508678595225	77.734375	94.53125	77.10049804833258	75.71580953464556	75.73504154297007
98	0.32616432999571165	90.16667175292969	98.75	90.31942414926745	89.96422065553286	90.06801448219888	0.8544093222202113	80.98957824707031	94.79166412353516	80.70367956256854	79.5794382574733	79.64215465096535
99	0.35796063313881554	90.08333587646484	97.91667175292969	90.11207288629878	89.74245617328826	89.8107829134169	0.8213197704656826	79.42707824707031	94.79166412353516	78.64242836569515	78.64410047607795	78.00751557077234
100	0.3536740829050541	90.16667175292969	98.125	90.2102710004437	89.740206527152	89.85302093786784	0.8190876614923278	79.03645324707031	96.22395324707031	77.90121629154547	77.08375496704659	77.04485680097685
