# Supplementary material for: Toxic chinese herbal medicine recognition in real-world images via multi-scale and attention-enhanced EfficientNetV2
Source: PLoS One. 2026 Mar 19;21(3):e0344262. doi: 10.1371/journal.pone.0344262 (PMC13002182; doi:10.1371/journal.pone.0344262)
Supplement: S6 File — Numerical data underlying all figures and reported metrics, including complete training logs, evaluation results, per-class performance values, and confusion matrices. (ZIP) [file pone.0344262.s006.zip › Dataset/results/ResNet34/per_cls_acc.csv]

1	0.1	0.5	0.1	0.7	0.2	0.25	0.0625	0.22222222	0.15384616	0.27272728	0.5	0.55	0.06666667	0.0	0.05882353	0.0	0.5	0.8636364	0.7	0.22222222	0.27272728	0.4375	0.65	0.11111111	0.35	0.23076923	0.14285715	0.15	0.25	0.15	0.0	0.45	0.1764706	0.0	0.0	0.9	0.05	0.23076923	0.11111111	0.3	0.4	0.0	0.0	0.14285715	0.23529412	0.0	0.375
2	0.7	0.75	0.35	0.6	0.3	0.45	0.0	0.44444445	0.0	0.18181819	0.0	0.35	0.53333336	0.7692308	0.0	0.25	0.45	0.90909094	0.0	0.22222222	0.36363637	0.3125	0.7	0.44444445	0.6	0.0	0.42857143	0.5	0.65	0.5	0.1875	0.45	0.11764706	0.18181819	0.0	0.65	0.85	0.0	0.5555556	0.6	0.6666667	0.04761905	0.0	0.071428575	0.0	0.09090909	0.0
3	0.2	0.25	0.55	0.9	0.75	0.05	0.0	0.44444445	0.53846157	0.6363636	0.7	0.55	0.0	0.0	0.47058824	0.5	0.6	0.72727275	0.5	0.5555556	0.0	0.4375	0.6	0.2777778	0.6	0.3846154	0.5714286	0.55	0.9	0.5	0.625	0.7	0.3529412	0.09090909	0.44444445	0.35	0.55	0.07692308	0.6666667	0.2	0.73333335	0.04761905	0.33333334	0.5	0.4117647	0.8181818	0.125
4	0.6	0.65	0.45	0.95	0.6	0.4	0.125	0.055555556	0.15384616	0.72727275	0.7	0.7	0.13333334	0.23076923	0.0	0.05	0.6	0.8636364	0.5	0.6666667	0.36363637	0.75	0.2	0.6111111	0.5	0.3846154	0.5714286	0.85	0.25	0.3	0.4375	0.4	0.05882353	0.90909094	0.0	0.6	0.75	0.07692308	0.5555556	0.8	0.6666667	0.5714286	0.11111111	0.21428572	0.64705884	0.90909094	0.125
5	0.7	0.45	0.15	0.95	0.6	0.25	0.125	0.16666667	0.61538464	0.6363636	0.7	0.85	0.26666668	0.15384616	0.4117647	0.2	0.25	0.8636364	0.0	0.6666667	0.36363637	0.625	0.25	0.5	0.75	0.07692308	0.14285715	0.65	0.75	0.2	0.6875	0.7	0.0	0.6363636	0.44444445	0.75	0.5	0.07692308	0.7777778	0.5	0.73333335	0.71428573	0.44444445	0.5714286	0.7058824	0.45454547	0.625
6	0.5	0.25	0.6	0.15	0.8	0.15	0.25	0.2777778	0.46153846	0.27272728	0.15	0.75	0.13333334	0.46153846	0.7058824	0.35	0.75	0.09090909	0.5	0.6666667	0.09090909	0.75	0.45	0.6666667	0.55	0.15384616	0.71428573	0.45	0.45	0.05	0.1875	0.6	0.0	0.8181818	0.055555556	0.85	0.2	0.30769232	0.44444445	0.65	0.6	0.6666667	0.6666667	0.35714287	0.29411766	0.09090909	0.125
7	0.35	0.85	0.6	0.8	0.55	0.75	0.125	0.5	0.46153846	0.72727275	0.9	0.4	0.6	0.6923077	0.5882353	0.3	0.75	0.54545456	0.2	0.6666667	0.18181819	0.375	0.8	0.8888889	0.5	0.30769232	0.14285715	0.5	0.85	0.3	0.25	0.75	0.05882353	0.45454547	0.16666667	0.8	0.1	0.30769232	0.33333334	0.15	0.33333334	0.33333334	0.5555556	0.35714287	0.29411766	0.90909094	0.5
8	0.8	0.25	0.2	0.85	0.4	0.8	0.25	0.22222222	0.3846154	0.72727275	0.4	0.85	0.46666667	0.30769232	0.64705884	0.7	0.65	0.90909094	0.2	0.7777778	0.45454547	0.25	0.85	0.22222222	0.95	0.6923077	0.2857143	0.8	0.8	0.6	0.5	0.4	0.1764706	0.54545456	0.5555556	0.75	0.05	0.23076923	0.7777778	0.65	0.6666667	0.52380955	0.33333334	0.5	0.47058824	0.36363637	0.875
9	0.75	0.95	0.2	0.75	0.85	0.35	0.4375	0.44444445	0.46153846	0.36363637	0.8	0.9	0.46666667	0.07692308	0.29411766	0.35	0.3	0.6818182	0.1	0.5555556	0.18181819	0.75	0.8	0.7222222	0.65	0.53846157	0.0	0.8	0.85	0.3	0.75	0.6	0.5882353	0.90909094	0.7222222	0.85	0.0	0.07692308	1.0	0.65	0.8	0.71428573	0.0	0.21428572	0.5882353	0.18181819	0.75
10	0.7	0.9	0.45	0.95	0.5	0.5	0.375	0.33333334	0.53846157	0.72727275	0.6	0.75	0.6666667	0.53846157	0.5294118	0.65	1.0	0.90909094	0.9	0.33333334	0.0	0.375	0.95	0.33333334	0.8	0.30769232	0.42857143	0.8	0.8	0.35	0.375	0.8	0.1764706	0.72727275	0.6111111	0.85	0.6	0.3846154	0.8888889	0.5	0.8666667	0.6666667	0.44444445	0.64285713	0.5294118	0.72727275	0.75
11	0.8	0.85	0.65	0.85	0.75	0.55	0.125	0.33333334	0.07692308	0.8181818	0.7	0.6	0.73333335	0.07692308	0.23529412	0.05	0.85	0.8181818	0.6	0.7777778	0.27272728	0.1875	0.65	0.6111111	0.7	0.46153846	0.5714286	0.85	0.6	0.05	0.5	0.45	0.11764706	0.6363636	0.6666667	0.8	0.25	0.0	0.7777778	0.75	0.53333336	0.9047619	0.6666667	0.42857143	0.3529412	0.18181819	0.375
12	0.6	0.95	0.05	0.9	0.8	0.8	0.0625	0.2777778	0.53846157	0.72727275	0.55	0.85	0.33333334	0.46153846	0.4117647	0.45	0.7	1.0	0.7	0.44444445	0.27272728	0.5	0.6	0.44444445	0.85	0.6923077	0.71428573	0.6	0.45	0.6	0.75	0.7	0.1764706	0.6363636	0.22222222	0.65	0.65	0.3846154	0.8888889	0.75	0.8666667	0.7619048	0.33333334	0.5	0.23529412	0.27272728	0.375
13	0.5	0.7	0.3	0.4	0.9	0.6	0.1875	0.3888889	0.07692308	1.0	0.45	0.7	0.6	0.46153846	0.23529412	0.75	0.4	0.95454544	0.1	0.6666667	0.6363636	0.9375	0.95	0.2777778	0.7	0.15384616	0.71428573	0.55	0.6	0.4	0.75	0.6	0.1764706	0.72727275	0.5	0.65	0.6	0.15384616	0.7777778	0.85	0.4	0.8095238	0.33333334	0.2857143	0.29411766	0.45454547	0.5
14	0.85	0.85	0.35	0.55	0.7	0.8	0.1875	0.3888889	0.61538464	0.6363636	0.45	0.8	0.46666667	0.46153846	0.5294118	0.65	0.8	0.6363636	0.2	0.6666667	0.18181819	0.625	0.85	0.5	0.75	0.30769232	0.42857143	0.75	0.8	0.1	0.75	0.9	0.11764706	0.6363636	0.22222222	0.65	0.4	0.30769232	0.8888889	0.65	0.73333335	0.5714286	0.7777778	0.64285713	0.7647059	0.72727275	0.75
15	0.6	0.75	0.5	0.85	0.2	0.55	0.0	0.44444445	0.46153846	0.09090909	0.45	0.85	0.4	0.07692308	0.7058824	0.4	0.6	0.8181818	0.6	0.22222222	0.54545456	0.8125	0.75	0.3888889	0.7	0.30769232	0.71428573	0.8	0.4	0.7	0.6875	0.85	0.11764706	0.36363637	0.5555556	0.5	0.7	0.15384616	1.0	0.7	0.53333336	0.23809524	0.6666667	0.64285713	0.47058824	0.72727275	0.5
16	0.6	0.9	0.45	0.9	0.9	0.75	0.4375	0.33333334	0.3846154	0.6363636	0.55	0.85	0.8666667	0.23076923	0.64705884	0.55	0.8	0.8636364	0.5	0.7777778	0.09090909	0.75	0.7	0.6111111	0.8	0.3846154	0.42857143	0.9	0.7	0.5	0.625	0.55	0.29411766	0.90909094	0.5	0.85	0.75	0.30769232	0.7777778	0.75	0.73333335	0.8095238	0.5555556	0.5714286	0.7058824	0.6363636	0.0
17	0.75	0.85	0.5	0.8	0.8	0.0	0.5	0.16666667	0.3846154	0.8181818	0.45	0.7	0.6666667	0.9230769	0.29411766	0.5	0.95	0.6363636	0.6	1.0	0.36363637	0.625	0.9	0.5555556	0.7	0.23076923	0.14285715	0.7	0.7	0.45	0.5	0.7	0.3529412	0.6363636	0.3888889	0.9	0.2	0.53846157	0.6666667	0.4	0.46666667	0.3809524	0.7777778	0.64285713	0.5882353	0.45454547	0.625
18	0.9	0.95	0.55	0.9	0.7	0.5	0.0625	0.44444445	0.61538464	0.72727275	0.35	0.55	0.6	0.9230769	0.3529412	0.4	0.75	1.0	0.6	0.8888889	0.45454547	0.6875	0.9	0.6666667	0.9	0.46153846	0.14285715	0.75	0.65	0.7	0.1875	0.7	0.0	0.45454547	0.6111111	0.85	0.45	0.23076923	0.44444445	0.65	0.8	0.61904764	0.7777778	0.42857143	0.4117647	0.54545456	0.5
19	0.65	0.2	0.4	0.95	0.45	0.4	0.0	0.33333334	0.7692308	1.0	0.3	0.8	0.6	1.0	1.0	0.6	0.5	0.8636364	0.6	0.5555556	0.27272728	0.4375	0.95	0.3888889	0.85	0.3846154	0.5714286	0.7	0.85	0.55	0.5625	0.2	0.47058824	0.45454547	0.6666667	0.85	0.65	0.3846154	0.7777778	0.3	0.6666667	0.7619048	0.5555556	0.71428573	0.7647059	0.6363636	0.25
20	0.7	0.75	0.65	0.9	0.95	0.55	0.3125	0.5555556	0.61538464	0.8181818	0.35	0.75	0.8	0.46153846	0.4117647	0.45	0.55	0.90909094	0.4	0.8888889	0.36363637	0.625	0.8	0.6111111	0.75	0.46153846	0.42857143	0.5	0.85	0.4	0.375	0.6	0.1764706	0.45454547	0.33333334	0.65	0.85	0.46153846	0.5555556	0.75	0.6	0.71428573	0.5555556	0.71428573	0.7647059	0.90909094	0.75
21	0.8	0.95	0.15	0.95	0.85	0.7	0.1875	0.16666667	0.3846154	0.54545456	0.5	0.9	0.6	0.3846154	0.5882353	0.55	0.7	0.95454544	0.6	0.8888889	0.72727275	0.625	0.75	0.8888889	0.9	0.61538464	0.2857143	0.65	0.8	0.7	0.625	0.9	0.1764706	0.72727275	0.6111111	0.8	0.55	0.30769232	0.6666667	0.7	0.73333335	0.7619048	0.6666667	0.5714286	0.7058824	0.90909094	0.375
22	0.6	0.55	0.6	0.9	0.85	0.2	0.3125	0.22222222	0.6923077	0.54545456	0.7	0.9	0.73333335	0.84615386	0.5294118	0.35	0.75	0.95454544	0.5	0.8888889	0.54545456	0.625	0.65	0.9444444	0.4	0.84615386	0.42857143	0.65	0.85	0.75	0.5	0.4	0.7058824	0.6363636	0.22222222	0.75	0.75	0.0	0.7777778	0.35	0.8	0.7619048	0.5555556	0.85714287	0.5882353	0.90909094	0.625
23	0.75	0.8	0.3	0.95	0.6	0.6	0.1875	0.33333334	0.61538464	0.6363636	0.75	0.8	0.4	0.61538464	0.4117647	0.7	0.95	0.6363636	0.6	0.6666667	0.27272728	0.6875	0.85	0.5	0.9	0.23076923	0.5714286	0.7	0.65	0.35	0.5	0.85	0.4117647	0.54545456	0.22222222	0.7	0.85	0.07692308	0.7777778	0.8	0.8666667	0.47619048	0.6666667	0.5	0.3529412	0.54545456	0.625
24	0.45	0.85	0.4	0.8	0.9	0.65	0.1875	0.44444445	0.3846154	0.90909094	0.65	0.9	0.6666667	0.3846154	0.64705884	0.65	0.45	0.95454544	0.2	0.6666667	0.45454547	0.625	0.9	0.9444444	0.9	0.30769232	0.42857143	0.8	0.7	0.4	0.25	0.7	0.23529412	0.72727275	0.16666667	0.95	0.55	0.30769232	0.44444445	0.45	0.8	0.6666667	0.11111111	0.64285713	0.23529412	0.8181818	0.375
25	0.8	0.95	0.9	0.85	0.9	0.65	0.25	0.5555556	0.84615386	0.72727275	0.65	0.9	0.6666667	0.7692308	0.7058824	0.5	0.45	0.90909094	0.5	0.7777778	0.54545456	0.625	0.85	0.7222222	0.9	0.46153846	0.2857143	0.6	0.9	0.45	0.6875	0.95	0.47058824	0.72727275	0.5	0.95	0.75	0.53846157	0.7777778	0.7	0.6	0.85714287	0.22222222	0.5	0.8235294	0.54545456	0.5
26	0.85	0.85	0.45	0.75	0.6	0.6	0.0625	0.2777778	0.6923077	0.72727275	0.65	0.6	0.6	0.46153846	0.5294118	0.9	0.8	1.0	0.3	0.8888889	0.72727275	0.375	0.9	0.7777778	0.85	0.53846157	0.85714287	0.95	0.9	0.55	0.4375	0.9	0.1764706	0.6363636	0.6111111	0.75	0.45	0.07692308	0.6666667	0.9	0.73333335	0.9047619	0.7777778	0.5714286	0.3529412	0.8181818	0.625
27	0.8	0.4	0.15	0.7	0.9	0.5	0.25	0.33333334	0.61538464	0.90909094	0.65	0.8	0.6	0.3846154	0.8235294	0.8	0.4	1.0	0.1	0.8888889	0.72727275	0.75	0.8	0.8333333	0.9	0.07692308	0.2857143	0.65	0.9	0.7	0.3125	0.9	0.5294118	0.6363636	0.3888889	0.7	0.35	0.46153846	0.7777778	0.75	0.53333336	0.85714287	0.7777778	0.5714286	0.7647059	0.45454547	0.375
28	0.75	0.85	0.65	1.0	0.85	0.7	0.25	0.6111111	0.3846154	0.54545456	0.6	0.7	0.6	0.84615386	0.9411765	0.55	0.7	0.8636364	0.5	1.0	0.54545456	0.875	0.9	0.7777778	1.0	0.61538464	0.5714286	0.9	0.55	0.5	0.75	0.75	0.5294118	0.72727275	0.6111111	0.85	0.85	0.46153846	0.6666667	0.65	0.6666667	0.61904764	0.7777778	0.78571427	0.7647059	0.6363636	0.125
29	0.85	1.0	0.45	0.85	0.85	0.5	0.375	0.7222222	0.61538464	0.72727275	0.6	0.65	0.6666667	0.84615386	0.5882353	0.7	0.55	0.90909094	0.6	0.7777778	0.72727275	0.75	0.85	0.8888889	0.85	0.6923077	0.42857143	0.85	0.9	0.8	0.5625	0.4	0.88235295	0.6363636	0.5	0.7	0.85	0.30769232	0.8888889	0.8	0.73333335	0.8095238	0.7777778	0.85714287	0.7058824	0.90909094	0.375
30	0.9	0.9	0.4	0.7	0.65	0.6	0.4375	0.33333334	0.30769232	0.8181818	0.55	0.7	0.73333335	0.61538464	1.0	0.65	0.7	0.95454544	0.6	0.6666667	0.45454547	0.9375	0.95	0.44444445	0.9	0.61538464	0.2857143	0.85	0.75	0.55	0.8125	0.65	0.3529412	0.90909094	0.3888889	0.75	0.7	0.07692308	0.7777778	0.4	0.53333336	0.71428573	0.8888889	0.2857143	0.5882353	0.90909094	0.625
31	0.95	1.0	0.65	0.95	0.75	0.75	0.375	0.5	0.6923077	0.6363636	0.75	0.7	0.6666667	0.61538464	0.8235294	0.75	0.85	1.0	0.6	1.0	0.54545456	1.0	1.0	0.8888889	0.85	0.3846154	0.42857143	0.9	0.75	0.65	0.6875	0.8	0.47058824	0.54545456	0.7222222	0.85	0.85	0.46153846	0.8888889	0.75	0.93333334	0.9047619	0.6666667	0.64285713	0.8235294	0.72727275	0.625
32	0.65	0.8	0.6	0.95	0.8	0.8	0.4375	0.6666667	0.7692308	0.72727275	0.85	1.0	0.6666667	0.7692308	0.9411765	0.8	0.95	0.95454544	0.6	1.0	0.6363636	0.75	1.0	0.7222222	1.0	0.53846157	0.85714287	0.9	0.9	0.65	0.625	0.75	0.5882353	0.72727275	0.44444445	0.65	0.95	0.53846157	0.8888889	0.8	1.0	0.7619048	0.6666667	0.78571427	0.7058824	0.8181818	0.75
33	0.75	0.85	0.75	0.85	0.8	0.55	0.5	0.5	0.7692308	0.72727275	0.75	0.95	0.8666667	0.84615386	1.0	0.6	0.9	1.0	0.8	0.7777778	0.8181818	0.9375	0.9	0.8333333	0.9	0.61538464	0.71428573	0.85	0.75	0.75	0.6875	0.9	0.8235294	0.72727275	0.5555556	0.75	0.8	0.3846154	0.8888889	0.9	0.8666667	0.9047619	0.6666667	0.64285713	0.7058824	0.72727275	0.75
34	0.75	0.95	0.9	0.95	0.9	0.75	0.25	0.5555556	0.6923077	0.8181818	0.75	0.9	0.6666667	0.7692308	0.7647059	0.8	0.95	1.0	0.6	0.8888889	0.45454547	0.75	0.95	0.9444444	1.0	0.61538464	0.71428573	1.0	0.8	0.75	0.75	0.9	0.5294118	0.72727275	0.5555556	0.85	0.95	0.3846154	0.7777778	0.8	0.6666667	0.95238096	0.7777778	0.64285713	0.64705884	0.8181818	0.5
35	0.95	0.95	0.85	0.85	0.85	0.5	0.5	0.6666667	0.6923077	0.72727275	0.85	0.85	0.53333336	0.9230769	1.0	0.7	0.9	1.0	0.7	0.8888889	0.54545456	0.8125	1.0	0.8333333	0.95	0.7692308	0.42857143	0.75	0.75	0.75	0.6875	0.8	0.5882353	0.72727275	0.7222222	0.8	0.8	0.61538464	0.7777778	0.85	0.53333336	0.85714287	0.6666667	0.9285714	0.7647059	0.72727275	0.75
36	0.85	0.9	0.75	0.8	0.95	0.6	0.3125	0.6111111	0.61538464	0.72727275	0.85	0.85	0.73333335	0.84615386	0.9411765	0.8	1.0	1.0	0.7	0.7777778	0.45454547	0.75	0.9	0.9444444	0.9	0.61538464	0.71428573	0.9	0.85	0.6	0.6875	0.9	0.47058824	0.72727275	0.6666667	0.85	0.95	0.46153846	0.8888889	0.9	0.8	0.85714287	0.6666667	0.71428573	0.7647059	1.0	0.75
37	0.9	0.95	0.65	0.95	0.9	0.7	0.4375	0.5	0.53846157	0.72727275	0.75	0.9	0.6666667	0.46153846	0.88235295	0.75	0.95	0.95454544	0.6	0.8888889	0.72727275	0.75	1.0	0.8333333	0.85	0.6923077	0.85714287	1.0	0.9	0.75	0.625	0.75	0.7058824	0.72727275	0.6666667	0.9	0.9	0.46153846	0.7777778	0.85	0.73333335	0.95238096	0.33333334	0.64285713	0.7058824	0.8181818	0.625
38	0.85	0.85	0.8	0.8	0.9	0.75	0.3125	0.5555556	0.3846154	0.8181818	0.7	0.85	0.73333335	0.7692308	0.9411765	0.8	0.9	0.95454544	0.5	0.8888889	0.8181818	0.75	0.9	0.8333333	0.85	0.61538464	0.71428573	1.0	0.95	0.7	0.6875	0.85	0.64705884	0.72727275	0.6666667	1.0	0.9	0.53846157	0.8888889	0.8	0.8	0.8095238	0.8888889	0.64285713	0.7647059	0.72727275	0.625
39	0.85	0.95	0.6	0.9	0.85	0.8	0.4375	0.5	0.84615386	0.90909094	0.7	0.85	0.8666667	0.84615386	1.0	0.8	0.95	1.0	0.7	0.8888889	0.72727275	0.875	1.0	0.9444444	0.95	0.6923077	0.42857143	0.85	0.85	0.8	0.6875	0.9	0.64705884	0.72727275	0.7777778	0.9	0.9	0.53846157	0.6666667	0.65	0.8666667	0.85714287	0.7777778	0.71428573	0.7058824	0.72727275	0.875
40	0.9	0.9	0.75	0.85	0.95	0.8	0.4375	0.6111111	0.53846157	0.8181818	0.7	1.0	0.8	0.6923077	0.88235295	0.8	1.0	1.0	0.5	1.0	0.6363636	0.875	0.9	0.8888889	0.9	0.61538464	0.85714287	0.8	1.0	0.7	0.875	0.95	0.64705884	0.8181818	0.5555556	0.9	0.95	0.53846157	0.8888889	0.85	0.8666667	1.0	0.6666667	0.78571427	0.9411765	0.8181818	0.75
41	0.95	0.95	0.7	0.85	0.8	0.85	0.5	0.5555556	0.61538464	0.90909094	0.75	0.9	0.8	0.84615386	1.0	0.8	0.85	0.95454544	0.5	0.8888889	0.45454547	0.8125	0.85	0.8888889	1.0	0.84615386	0.5714286	0.9	0.95	0.7	0.75	0.85	0.64705884	0.72727275	0.6111111	0.85	0.9	0.61538464	0.7777778	0.8	1.0	0.9047619	0.6666667	0.78571427	0.8235294	0.90909094	0.75
42	0.75	1.0	0.8	1.0	0.8	0.85	0.4375	0.5555556	0.7692308	0.8181818	0.75	1.0	0.8	0.9230769	1.0	0.9	0.95	1.0	0.5	1.0	0.72727275	0.8125	0.95	0.8333333	1.0	0.7692308	0.85714287	0.8	0.9	0.45	0.625	0.95	0.5294118	0.6363636	0.7777778	0.95	0.85	0.3846154	0.8888889	0.75	0.93333334	0.7619048	0.5555556	0.85714287	0.64705884	0.72727275	0.75
43	0.85	1.0	0.8	1.0	0.8	0.8	0.5	0.6666667	0.7692308	0.90909094	0.8	0.9	0.8	0.9230769	0.7647059	0.8	0.85	0.95454544	0.6	1.0	0.8181818	0.75	0.8	0.8888889	0.95	0.61538464	0.5714286	0.9	0.95	0.75	0.75	0.9	0.4117647	0.72727275	0.6111111	0.8	0.9	0.3846154	1.0	0.85	0.73333335	0.9047619	0.5555556	0.64285713	0.7647059	1.0	0.625
44	0.9	0.95	0.8	0.95	0.75	0.7	0.5	0.6666667	0.61538464	0.6363636	0.65	0.85	0.8666667	0.61538464	0.9411765	0.7	0.85	1.0	0.6	1.0	0.6363636	0.875	1.0	0.8888889	1.0	0.53846157	0.85714287	0.85	0.9	0.85	0.6875	0.8	0.5882353	0.90909094	0.5	0.85	0.8	0.6923077	0.7777778	0.85	0.8666667	0.95238096	0.6666667	0.64285713	0.7647059	1.0	0.375
45	0.95	0.95	0.75	0.95	0.9	0.65	0.4375	0.5555556	0.84615386	0.90909094	0.75	0.95	0.73333335	1.0	0.7647059	0.9	0.95	1.0	0.5	1.0	0.6363636	0.9375	1.0	0.9444444	0.85	0.6923077	0.5714286	1.0	0.9	0.65	0.75	0.85	0.5294118	0.8181818	0.6111111	0.9	0.9	0.30769232	0.8888889	0.9	0.93333334	1.0	0.44444445	1.0	0.7647059	0.8181818	0.75
46	0.9	0.9	0.75	0.9	0.95	0.8	0.375	0.7222222	0.84615386	0.8181818	0.8	0.9	0.8666667	0.9230769	0.9411765	0.85	0.9	0.95454544	0.8	0.8888889	0.72727275	0.8125	1.0	1.0	0.95	0.61538464	0.5714286	0.9	0.85	0.7	0.625	0.9	0.7058824	0.8181818	0.5555556	0.85	1.0	0.53846157	0.7777778	0.8	0.73333335	1.0	0.7777778	0.78571427	0.7647059	0.8181818	0.625
47	0.9	0.9	0.85	0.95	0.9	0.7	0.5	0.7222222	0.6923077	0.8181818	0.75	0.95	0.6666667	0.9230769	1.0	0.85	0.9	0.95454544	0.5	1.0	0.72727275	0.8125	0.95	0.8333333	1.0	0.61538464	0.85714287	1.0	1.0	0.75	0.5625	0.95	0.5882353	0.72727275	0.6666667	0.9	0.85	0.3846154	0.8888889	0.95	0.8	0.9047619	0.8888889	0.85714287	0.88235295	0.72727275	0.875
48	0.8	0.9	0.65	1.0	0.9	0.85	0.25	0.5555556	0.7692308	0.72727275	0.8	0.9	0.73333335	0.9230769	0.9411765	0.9	0.85	0.95454544	0.7	0.7777778	0.8181818	0.8125	0.95	0.8333333	0.95	0.53846157	0.71428573	0.9	0.95	0.8	0.75	0.95	0.7058824	0.54545456	0.44444445	1.0	0.9	0.30769232	0.6666667	0.75	0.8666667	0.9047619	0.5555556	0.85714287	0.7058824	1.0	0.75
49	0.85	0.95	0.7	1.0	0.8	0.75	0.5625	0.5555556	0.61538464	0.8181818	0.9	0.95	0.73333335	0.7692308	0.88235295	0.8	1.0	1.0	0.5	1.0	0.90909094	0.875	1.0	0.8888889	0.95	0.53846157	0.5714286	0.9	0.8	0.7	0.75	0.9	0.8235294	0.8181818	0.5555556	1.0	0.8	0.61538464	0.8888889	0.75	0.93333334	0.9047619	0.6666667	0.85714287	0.7058824	0.90909094	0.75
50	0.95	1.0	0.7	0.9	0.95	0.75	0.375	0.7222222	0.53846157	0.90909094	0.75	1.0	0.8	0.46153846	0.7647059	0.9	0.9	1.0	0.6	0.6666667	0.8181818	0.625	1.0	1.0	0.9	0.7692308	0.71428573	0.9	0.9	0.8	0.6875	0.95	0.5294118	0.72727275	0.7777778	0.75	0.9	0.53846157	0.8888889	0.7	0.73333335	0.95238096	0.6666667	0.78571427	0.8235294	0.90909094	0.75
51	0.85	1.0	0.8	0.95	0.9	0.8	0.4375	0.6666667	0.7692308	0.90909094	0.8	0.9	0.8	0.84615386	0.88235295	0.75	0.95	1.0	0.5	0.8888889	0.8181818	0.875	0.9	0.8333333	1.0	0.53846157	0.5714286	0.95	0.85	0.75	0.6875	0.8	0.5882353	0.90909094	0.6666667	0.75	0.9	0.53846157	0.7777778	0.75	0.6666667	0.9047619	0.6666667	0.64285713	0.88235295	0.90909094	0.625
52	0.75	0.9	0.7	0.85	0.85	0.85	0.5	0.5555556	0.6923077	0.8181818	0.7	0.9	0.8666667	0.7692308	0.9411765	0.9	0.8	1.0	0.5	0.8888889	0.72727275	0.75	0.95	0.8333333	0.95	0.61538464	0.85714287	0.95	0.8	0.65	0.625	1.0	0.5882353	0.72727275	0.6666667	0.9	0.85	0.61538464	0.8888889	0.85	0.93333334	0.95238096	0.6666667	0.9285714	0.7058824	1.0	0.75
53	0.9	0.95	0.8	0.95	0.95	0.9	0.3125	0.7222222	0.61538464	0.90909094	0.8	0.85	0.6	1.0	0.7058824	0.7	0.95	1.0	0.4	1.0	0.6363636	0.8125	1.0	0.8333333	0.95	0.53846157	1.0	0.95	0.9	0.8	0.75	0.85	0.5882353	0.8181818	0.6111111	0.9	1.0	0.3846154	0.7777778	0.65	0.8	0.95238096	0.6666667	0.9285714	0.8235294	0.8181818	0.75
54	0.75	0.85	0.7	1.0	0.85	0.75	0.375	0.8333333	0.6923077	0.90909094	0.55	0.8	0.8	0.7692308	0.88235295	0.8	0.85	1.0	0.6	1.0	0.54545456	0.75	0.85	0.8333333	0.95	0.6923077	0.85714287	0.9	0.85	0.65	0.625	0.85	0.5294118	0.8181818	0.6666667	0.85	0.9	0.3846154	0.8888889	0.95	0.8	0.95238096	0.6666667	0.78571427	0.64705884	0.72727275	0.875
55	0.85	0.9	0.65	0.9	0.9	0.9	0.4375	0.6666667	0.7692308	0.8181818	0.75	0.9	0.8666667	0.84615386	0.8235294	0.95	0.95	1.0	0.5	0.8888889	0.6363636	0.6875	0.95	0.7777778	0.9	0.53846157	0.71428573	0.95	0.9	0.5	0.5	0.95	0.5882353	0.8181818	0.5	0.85	0.85	0.46153846	0.8888889	0.8	0.8666667	0.95238096	0.6666667	0.64285713	0.7058824	0.90909094	0.5
56	0.85	1.0	0.75	0.9	0.95	0.7	0.5	0.5555556	0.61538464	0.8181818	0.6	0.85	0.8666667	0.9230769	0.9411765	0.8	0.9	1.0	0.8	1.0	0.72727275	0.9375	0.95	0.9444444	0.9	0.7692308	0.85714287	0.85	0.85	0.55	0.6875	0.95	0.5294118	0.72727275	0.6666667	0.75	0.9	0.61538464	0.8888889	0.7	0.8666667	0.95238096	0.6666667	0.85714287	0.7058824	0.8181818	0.75
57	0.95	0.95	0.6	0.95	0.8	0.8	0.375	0.7222222	0.7692308	0.72727275	0.7	0.95	0.8666667	0.84615386	0.5882353	0.85	0.95	1.0	0.5	1.0	0.6363636	0.8125	0.9	0.7777778	0.8	0.53846157	0.71428573	1.0	0.8	0.75	0.6875	0.85	0.64705884	0.8181818	0.7222222	0.95	0.9	0.3846154	0.8888889	0.9	0.8666667	0.9047619	0.5555556	0.9285714	0.7647059	0.6363636	0.5
58	0.85	0.9	0.75	0.9	0.9	0.65	0.375	0.8333333	0.61538464	0.8181818	0.7	0.95	0.8	0.61538464	0.8235294	0.8	0.95	1.0	0.8	1.0	0.8181818	0.8125	0.9	0.9444444	0.95	0.61538464	0.71428573	0.95	0.85	0.75	0.75	0.85	0.7058824	0.6363636	0.7222222	0.8	0.9	0.6923077	0.8888889	0.85	0.8	0.9047619	0.5555556	0.85714287	0.7058824	0.72727275	0.75
59	0.95	0.95	0.7	0.9	0.75	0.85	0.25	0.3888889	0.7692308	0.72727275	0.7	0.9	0.8	0.53846157	0.8235294	0.7	0.95	0.90909094	0.6	0.7777778	0.72727275	0.8125	0.9	0.8888889	0.85	0.46153846	0.5714286	0.85	0.85	0.85	0.6875	0.9	0.5294118	0.8181818	0.6111111	0.8	0.8	0.53846157	0.7777778	0.8	0.93333334	0.85714287	0.8888889	0.71428573	0.88235295	0.8181818	0.625
60	0.85	0.95	0.85	0.95	0.85	0.65	0.375	0.5555556	0.84615386	0.6363636	0.75	0.95	0.93333334	0.7692308	0.8235294	0.7	1.0	1.0	0.6	0.7777778	0.72727275	0.875	0.9	0.7777778	1.0	0.6923077	0.5714286	1.0	0.8	0.75	0.625	0.9	0.7058824	0.8181818	0.5	0.85	0.8	0.53846157	0.6666667	0.75	0.8	0.9047619	0.5555556	0.71428573	0.7647059	0.45454547	0.375
61	0.85	0.95	0.75	0.9	0.8	0.8	0.3125	0.6666667	0.7692308	0.90909094	0.8	0.85	0.8	0.9230769	0.8235294	0.7	0.95	0.95454544	0.6	0.7777778	0.72727275	0.8125	0.8	0.7777778	1.0	0.61538464	0.5714286	1.0	0.9	0.9	0.6875	0.95	0.5294118	0.8181818	0.5555556	0.85	0.7	0.3846154	0.7777778	0.85	0.93333334	0.85714287	0.44444445	0.9285714	0.8235294	0.72727275	0.5
62	0.85	0.95	0.7	0.9	1.0	0.7	0.375	0.8333333	0.6923077	0.8181818	0.75	0.95	0.8	0.6923077	0.7647059	0.8	1.0	0.95454544	0.6	1.0	0.72727275	0.9375	0.95	0.8333333	1.0	0.61538464	0.85714287	0.95	0.95	0.8	0.6875	0.8	0.7647059	0.72727275	0.6111111	0.95	0.95	0.3846154	0.8888889	0.8	0.8	0.95238096	0.7777778	0.85714287	0.7058824	0.6363636	0.875
63	0.9	1.0	0.95	1.0	0.8	0.55	0.375	0.7222222	0.6923077	0.90909094	0.75	0.9	0.8666667	0.84615386	0.7647059	0.8	0.95	1.0	0.5	0.8888889	0.8181818	0.9375	0.95	0.8888889	0.9	0.6923077	0.71428573	0.95	0.9	0.75	0.8125	0.95	0.47058824	0.72727275	0.7777778	0.95	0.95	0.53846157	0.8888889	0.9	0.8	0.9047619	0.6666667	0.85714287	0.8235294	0.72727275	0.75
64	0.85	1.0	0.65	0.95	0.8	0.7	0.5	0.6111111	0.7692308	0.6363636	0.75	0.9	0.73333335	0.6923077	0.88235295	0.8	1.0	1.0	0.5	0.7777778	0.6363636	0.875	0.9	0.8888889	0.95	0.61538464	0.85714287	0.95	1.0	0.65	0.875	1.0	0.64705884	0.8181818	0.6111111	0.95	1.0	0.61538464	0.8888889	0.75	0.93333334	1.0	0.6666667	0.85714287	0.88235295	0.72727275	0.5
65	0.8	1.0	0.85	0.95	0.85	0.75	0.375	0.6666667	0.53846157	0.8181818	0.85	0.85	0.8	0.7692308	0.8235294	0.85	0.9	1.0	0.7	1.0	0.8181818	0.8125	0.9	0.7777778	0.95	0.53846157	0.42857143	0.95	0.7	0.65	0.6875	0.85	0.5294118	0.72727275	0.6111111	0.95	0.8	0.3846154	0.8888889	0.8	0.8	0.9047619	0.7777778	0.78571427	0.8235294	0.90909094	0.75
66	0.85	0.85	0.65	0.95	0.85	0.85	0.375	0.6111111	0.6923077	0.8181818	0.75	0.9	0.8	0.84615386	0.7647059	0.9	0.95	1.0	0.6	0.7777778	0.6363636	0.9375	0.9	0.7777778	0.95	0.53846157	0.71428573	0.95	0.95	0.55	0.75	0.95	0.7058824	0.72727275	0.7222222	0.85	1.0	0.46153846	1.0	0.8	0.8666667	0.95238096	0.7777778	0.9285714	0.7058824	0.90909094	0.5
67	0.95	0.95	0.75	0.95	0.8	0.75	0.25	0.5555556	0.61538464	0.72727275	0.7	0.95	0.93333334	0.84615386	0.7058824	0.9	1.0	0.8636364	0.5	0.8888889	0.72727275	0.875	0.9	0.7222222	1.0	0.6923077	0.42857143	0.95	0.95	0.7	0.75	0.8	0.7058824	0.8181818	0.6111111	0.9	0.75	0.53846157	0.7777778	0.8	0.8	0.95238096	0.6666667	0.78571427	0.8235294	0.90909094	0.75
68	0.85	1.0	0.75	1.0	1.0	0.85	0.375	0.7777778	0.7692308	0.6363636	0.8	0.9	0.8666667	0.84615386	0.8235294	0.85	0.95	1.0	0.8	0.7777778	0.72727275	0.8125	0.85	0.8333333	0.95	0.84615386	0.5714286	0.9	0.95	0.8	0.75	0.85	0.7647059	0.8181818	0.7222222	0.9	0.95	0.7692308	0.7777778	0.85	0.8666667	0.9047619	0.7777778	0.85714287	0.8235294	0.8181818	0.5
69	0.75	0.9	0.75	0.85	1.0	0.75	0.25	0.6111111	0.6923077	0.90909094	0.65	0.9	0.8666667	0.7692308	0.7058824	0.75	0.95	1.0	0.5	0.7777778	0.72727275	0.875	0.9	0.9444444	0.95	0.7692308	0.5714286	0.85	0.8	0.9	0.8125	0.9	0.7058824	0.90909094	0.6666667	0.85	0.95	0.3846154	0.7777778	0.85	0.8666667	0.85714287	0.5555556	0.78571427	0.9411765	0.72727275	0.625
70	0.8	0.9	0.75	1.0	1.0	0.8	0.5	0.7222222	0.6923077	0.90909094	0.8	0.9	0.8666667	0.84615386	0.88235295	0.85	1.0	0.90909094	0.6	1.0	0.72727275	0.875	1.0	0.8888889	0.9	0.6923077	0.71428573	0.95	0.95	0.85	0.625	1.0	0.5882353	0.8181818	0.7222222	0.85	0.85	0.46153846	0.7777778	0.8	0.8666667	0.95238096	0.6666667	0.9285714	0.8235294	0.6363636	0.625
71	0.85	1.0	0.65	0.9	0.8	0.7	0.5625	0.3888889	0.46153846	0.8181818	0.8	0.9	0.8	0.6923077	0.7647059	0.9	0.95	1.0	0.5	1.0	0.72727275	1.0	0.8	0.8333333	0.85	0.61538464	0.42857143	0.75	0.85	0.7	0.6875	0.95	0.4117647	0.90909094	0.6666667	0.9	0.9	0.3846154	0.7777778	0.8	0.6666667	0.95238096	0.5555556	0.78571427	0.7058824	1.0	0.625
72	0.85	1.0	0.8	0.85	0.85	0.8	0.5625	0.6111111	0.61538464	0.8181818	0.75	0.9	0.8	0.84615386	0.88235295	0.85	0.95	0.95454544	0.7	1.0	0.72727275	0.9375	0.95	0.8888889	1.0	0.61538464	0.85714287	0.95	0.9	0.75	0.5625	0.9	0.7058824	0.72727275	0.6666667	0.8	0.8	0.46153846	0.8888889	0.85	0.8666667	0.9047619	0.6666667	0.78571427	0.8235294	0.90909094	0.75
73	0.9	0.95	0.85	0.9	0.95	0.65	0.375	0.6666667	0.6923077	0.72727275	0.75	0.95	0.8666667	0.6923077	0.88235295	0.65	0.9	1.0	0.7	1.0	0.72727275	0.875	0.9	0.8333333	0.95	0.53846157	0.85714287	1.0	0.9	0.6	0.5625	0.85	0.7647059	0.8181818	0.6666667	0.75	1.0	0.3846154	0.8888889	0.85	0.73333335	0.9047619	0.7777778	0.78571427	0.7058824	0.90909094	0.875
74	0.7	0.8	0.75	1.0	0.85	0.8	0.5625	0.44444445	0.61538464	0.8181818	0.75	0.9	0.8666667	0.84615386	0.8235294	0.8	0.9	1.0	0.6	0.7777778	0.8181818	0.9375	1.0	0.8333333	0.95	0.61538464	0.85714287	0.95	0.95	0.75	0.75	0.95	0.4117647	0.90909094	0.6666667	0.95	1.0	0.53846157	0.7777778	0.9	0.93333334	0.95238096	0.5555556	0.78571427	0.64705884	0.90909094	0.75
75	0.85	0.95	0.75	0.85	0.85	0.7	0.5	0.7222222	0.7692308	0.72727275	0.65	0.95	0.93333334	0.6923077	0.88235295	0.8	1.0	1.0	0.6	0.8888889	0.72727275	0.875	0.95	0.9444444	0.95	0.46153846	0.85714287	0.95	0.8	0.8	0.75	0.95	0.64705884	0.54545456	0.6666667	0.8	0.8	0.46153846	0.7777778	0.8	0.8666667	0.85714287	0.7777778	0.85714287	0.7058824	0.90909094	0.625
76	0.95	1.0	0.75	0.9	0.9	0.85	0.5	0.6111111	0.61538464	0.72727275	0.85	0.95	0.8666667	1.0	0.88235295	0.85	1.0	1.0	0.6	0.8888889	0.8181818	0.75	0.95	0.8888889	0.95	0.53846157	0.71428573	0.9	0.9	0.8	0.75	0.85	0.47058824	0.8181818	0.6666667	0.75	1.0	0.61538464	0.8888889	0.7	0.8666667	0.9047619	0.6666667	0.85714287	0.7058824	1.0	0.375
77	0.8	1.0	0.8	1.0	0.9	0.65	0.4375	0.6111111	0.6923077	0.8181818	0.75	0.75	0.8666667	0.9230769	0.7058824	0.75	1.0	1.0	0.6	0.8888889	0.6363636	0.875	0.95	0.7777778	0.8	0.61538464	0.71428573	0.85	0.9	0.85	0.8125	0.95	0.7647059	0.90909094	0.6111111	0.85	0.9	0.3846154	0.7777778	0.75	0.8666667	0.9047619	0.7777778	0.78571427	0.8235294	0.90909094	0.5
78	0.9	1.0	0.75	1.0	0.85	0.8	0.4375	0.7777778	0.7692308	0.72727275	0.65	0.9	0.93333334	0.9230769	0.9411765	0.8	1.0	1.0	0.6	0.8888889	0.8181818	0.875	0.95	0.8888889	0.95	0.6923077	0.5714286	0.9	0.95	0.8	0.625	0.9	0.64705884	0.72727275	0.8888889	0.85	0.9	0.61538464	0.8888889	0.9	0.73333335	0.9047619	0.8888889	0.78571427	0.88235295	1.0	0.75
79	0.85	1.0	0.75	1.0	0.95	0.8	0.4375	0.5	0.6923077	0.72727275	0.85	0.9	0.93333334	0.9230769	0.9411765	0.85	0.95	1.0	0.7	1.0	0.8181818	0.9375	1.0	0.8333333	0.95	0.61538464	0.5714286	0.95	0.8	0.75	0.6875	0.85	0.7058824	0.8181818	0.6111111	0.8	0.85	0.53846157	0.5555556	0.85	0.8	0.85714287	0.5555556	0.78571427	0.7058824	0.8181818	0.625
80	0.8	0.95	0.7	0.9	0.95	0.65	0.375	0.5555556	0.6923077	0.54545456	0.75	0.95	0.8666667	0.9230769	0.88235295	0.9	0.95	0.95454544	0.9	0.8888889	0.6363636	0.875	0.9	0.8333333	0.9	0.6923077	0.71428573	0.9	0.95	0.8	0.875	0.95	0.7058824	0.90909094	0.8888889	0.95	0.9	0.46153846	0.8888889	0.85	0.93333334	0.95238096	0.5555556	0.71428573	0.7647059	0.90909094	0.625
81	0.8	0.95	0.8	0.95	0.9	0.75	0.5	0.6111111	0.6923077	0.8181818	0.7	0.95	0.93333334	0.84615386	0.8235294	0.75	0.9	1.0	0.6	1.0	0.54545456	1.0	0.9	0.8888889	1.0	0.7692308	0.85714287	0.9	0.9	0.8	0.6875	0.95	0.47058824	0.8181818	0.7222222	0.95	1.0	0.46153846	0.5555556	0.85	0.8	1.0	0.5555556	1.0	0.5882353	0.90909094	0.625
82	0.8	0.9	0.7	1.0	0.9	0.85	0.5625	0.6111111	0.53846157	0.72727275	0.85	0.9	0.8	0.7692308	0.88235295	0.8	0.9	0.90909094	0.7	0.8888889	0.72727275	0.75	0.9	0.9444444	0.95	0.6923077	0.71428573	0.95	0.9	0.8	0.75	1.0	0.5294118	0.8181818	0.7222222	1.0	0.95	0.3846154	0.7777778	0.7	0.93333334	1.0	0.7777778	0.78571427	0.8235294	0.8181818	0.625
83	0.85	0.85	0.85	0.9	0.95	0.8	0.4375	0.6111111	0.61538464	0.72727275	0.8	0.9	0.8666667	0.9230769	0.8235294	0.9	0.95	0.8636364	0.6	1.0	0.72727275	0.875	0.95	1.0	0.95	0.61538464	0.71428573	1.0	0.9	0.75	0.6875	0.85	0.5882353	0.72727275	0.6666667	0.95	0.95	0.61538464	0.7777778	0.95	0.8666667	1.0	0.5555556	0.71428573	0.7647059	0.72727275	0.625
84	0.8	0.95	0.75	0.95	0.8	0.9	0.625	0.6666667	0.7692308	0.8181818	0.75	1.0	0.73333335	0.7692308	0.7647059	0.75	0.9	0.90909094	0.5	0.8888889	0.6363636	1.0	1.0	0.8888889	0.95	0.7692308	0.2857143	0.8	0.8	0.8	0.625	0.85	0.5294118	0.72727275	0.6666667	0.85	1.0	0.53846157	0.8888889	0.75	0.8	0.95238096	0.6666667	0.85714287	0.8235294	0.90909094	0.625
85	0.85	0.9	0.85	0.9	0.95	0.7	0.4375	0.5555556	0.7692308	0.8181818	0.75	0.95	0.8666667	0.61538464	0.9411765	0.7	0.95	0.95454544	0.4	1.0	0.72727275	0.9375	0.9	0.7777778	1.0	0.53846157	0.71428573	0.9	1.0	0.7	0.625	0.95	0.7058824	0.6363636	0.5555556	0.95	0.9	0.53846157	0.7777778	0.9	0.93333334	0.95238096	0.5555556	0.64285713	0.64705884	0.90909094	0.375
86	0.85	1.0	0.8	0.95	0.8	0.75	0.4375	0.6111111	0.7692308	0.8181818	0.8	0.95	0.8	0.9230769	0.5882353	0.75	0.95	1.0	0.7	1.0	0.8181818	0.9375	0.95	0.8333333	0.95	0.61538464	0.85714287	0.95	0.9	0.8	0.625	0.95	0.5882353	0.6363636	0.7777778	0.85	0.95	0.53846157	0.7777778	0.9	1.0	0.95238096	0.6666667	0.9285714	0.7058824	1.0	0.625
87	0.7	0.9	0.9	0.95	0.9	0.75	0.5	0.7222222	0.6923077	0.72727275	0.7	0.9	0.8	0.9230769	0.9411765	0.9	1.0	1.0	0.6	0.8888889	0.72727275	0.625	1.0	1.0	0.85	0.46153846	0.85714287	1.0	0.85	0.65	0.625	0.8	0.5882353	0.72727275	0.5555556	0.85	1.0	0.6923077	0.8888889	0.85	0.8	1.0	0.6666667	0.85714287	0.8235294	0.8181818	0.75
88	0.95	1.0	0.8	0.95	0.9	0.75	0.25	0.6666667	0.53846157	0.90909094	0.75	0.95	0.8	0.84615386	0.7058824	0.8	1.0	1.0	0.6	0.8888889	0.8181818	0.875	0.9	0.9444444	1.0	0.53846157	0.85714287	1.0	0.75	0.7	0.75	0.8	0.7058824	0.90909094	0.7777778	0.85	0.9	0.53846157	0.8888889	0.8	0.8	0.95238096	0.6666667	0.85714287	0.8235294	0.90909094	0.875
89	0.9	0.9	0.65	0.95	0.9	0.75	0.4375	0.6666667	0.6923077	0.90909094	0.9	0.85	0.8	0.84615386	0.9411765	0.75	0.95	1.0	0.4	0.8888889	0.72727275	0.8125	0.95	0.8888889	0.95	0.7692308	0.85714287	0.95	0.95	0.7	0.625	0.95	0.5294118	0.6363636	0.5555556	0.85	0.95	0.46153846	0.8888889	0.85	1.0	0.85714287	0.8888889	0.71428573	0.88235295	0.8181818	0.375
90	0.85	0.85	0.9	0.95	0.85	0.85	0.4375	0.6111111	0.61538464	0.72727275	0.7	0.9	0.73333335	1.0	0.9411765	0.7	0.95	0.95454544	0.7	1.0	0.6363636	0.875	1.0	0.9444444	1.0	0.6923077	0.71428573	0.95	0.8	0.7	0.6875	0.9	0.64705884	0.90909094	0.6666667	0.8	0.9	0.6923077	0.8888889	0.85	0.93333334	0.95238096	0.8888889	0.78571427	0.7647059	0.8181818	0.625
91	0.85	0.9	0.9	0.95	1.0	0.65	0.5625	0.5555556	0.46153846	0.90909094	0.85	1.0	0.8666667	0.84615386	0.88235295	0.85	1.0	1.0	0.5	1.0	0.72727275	0.8125	0.95	0.8333333	0.95	0.6923077	0.42857143	0.95	0.9	0.75	0.75	0.85	0.64705884	0.8181818	0.6111111	0.95	0.75	0.61538464	0.7777778	0.8	1.0	1.0	0.6666667	0.71428573	0.7647059	0.72727275	0.625
92	0.9	1.0	0.8	0.95	0.85	0.8	0.5	0.7222222	0.61538464	1.0	0.65	0.85	0.8	1.0	0.7058824	0.75	1.0	0.95454544	0.5	0.8888889	0.6363636	0.875	0.8	0.8888889	0.95	0.53846157	0.71428573	0.9	0.9	0.7	0.8125	0.9	0.5294118	0.8181818	0.6111111	0.9	0.95	0.30769232	0.7777778	0.9	0.8666667	1.0	0.8888889	0.71428573	0.64705884	1.0	0.625
93	0.8	0.9	0.8	0.95	0.9	0.75	0.25	0.5555556	0.6923077	0.8181818	0.85	0.95	0.8	0.84615386	0.88235295	0.75	0.95	1.0	0.6	1.0	0.8181818	0.75	0.95	0.9444444	1.0	0.6923077	0.71428573	0.8	0.85	0.8	0.8125	0.95	0.7058824	0.8181818	0.7222222	0.8	0.85	0.3846154	0.8888889	0.85	0.8	0.95238096	0.7777778	0.71428573	0.64705884	0.90909094	0.75
94	0.9	0.9	0.75	0.95	0.85	0.75	0.5	0.6111111	0.7692308	0.6363636	0.65	0.9	0.73333335	0.9230769	0.7647059	0.85	0.9	1.0	0.6	1.0	0.72727275	0.8125	0.95	0.9444444	1.0	0.6923077	0.5714286	0.95	0.95	0.9	0.6875	0.95	0.64705884	0.8181818	0.7222222	0.95	0.9	0.3846154	0.8888889	0.9	0.8666667	0.95238096	0.6666667	0.71428573	0.5882353	0.72727275	0.75
95	0.85	0.95	0.9	1.0	0.9	0.75	0.4375	0.7222222	0.61538464	0.6363636	0.85	1.0	0.8666667	1.0	0.9411765	0.85	0.95	1.0	0.5	0.8888889	0.72727275	0.6875	0.95	0.7777778	0.9	0.6923077	0.5714286	0.95	0.95	0.75	0.625	0.95	0.64705884	0.72727275	0.6111111	0.9	1.0	0.7692308	0.8888889	0.9	0.8666667	1.0	0.7777778	0.9285714	0.88235295	0.90909094	0.875
96	0.85	0.9	0.85	1.0	0.85	0.7	0.4375	0.6666667	0.61538464	0.8181818	0.75	0.85	0.93333334	0.9230769	1.0	0.8	0.9	0.95454544	0.6	0.8888889	0.54545456	0.8125	1.0	0.8333333	0.95	0.53846157	0.71428573	0.95	0.9	0.7	0.75	1.0	0.7647059	0.72727275	0.6111111	0.95	0.95	0.46153846	0.8888889	0.7	0.8	0.95238096	0.6666667	1.0	0.7647059	1.0	0.75
97	0.9	0.95	0.7	0.95	0.85	0.7	0.375	0.7777778	0.7692308	0.72727275	0.85	0.9	0.8	0.84615386	0.7058824	0.75	0.9	1.0	0.7	1.0	0.72727275	0.8125	0.85	0.8888889	0.9	0.61538464	0.5714286	0.95	0.9	0.8	0.6875	0.85	0.7058824	0.72727275	0.6666667	0.95	0.95	0.46153846	1.0	0.9	0.6666667	0.9047619	0.6666667	0.85714287	0.8235294	0.8181818	0.75
98	0.9	0.95	0.9	0.9	0.8	0.7	0.5	0.5	0.6923077	0.72727275	0.7	0.8	0.8666667	0.7692308	0.88235295	0.75	1.0	0.95454544	0.5	0.7777778	0.8181818	0.875	0.95	0.7777778	0.95	0.61538464	0.85714287	1.0	0.9	0.7	0.75	0.8	0.64705884	0.6363636	0.6111111	0.9	1.0	0.6923077	0.6666667	0.8	0.93333334	0.9047619	0.8888889	0.85714287	0.8235294	0.72727275	0.5
99	0.85	1.0	0.8	0.9	0.95	0.8	0.375	0.6666667	0.84615386	0.90909094	0.8	0.85	0.73333335	0.9230769	0.88235295	0.75	1.0	0.95454544	0.8	0.8888889	0.6363636	0.8125	0.95	0.8888889	0.95	0.61538464	1.0	0.9	0.85	0.65	0.625	0.9	0.7647059	0.72727275	0.6111111	0.95	1.0	0.6923077	0.8888889	0.9	0.8666667	0.95238096	0.7777778	0.71428573	0.8235294	0.72727275	0.625
100	0.95	1.0	0.7	0.95	0.85	0.8	0.4375	0.7222222	0.61538464	0.90909094	0.65	0.95	0.8666667	0.61538464	0.8235294	0.8	1.0	0.95454544	0.6	0.8888889	0.6363636	0.75	1.0	0.8333333	0.9	0.53846157	0.71428573	1.0	0.85	0.65	0.75	0.85	0.5882353	0.8181818	0.5555556	0.85	0.95	0.3846154	0.7777778	0.8	0.8666667	1.0	0.6666667	0.78571427	0.64705884	0.8181818	0.375
