# Supplementary material for: Toxic chinese herbal medicine recognition in real-world images via multi-scale and attention-enhanced EfficientNetV2
Source: PLoS One. 2026 Mar 19;21(3):e0344262. doi: 10.1371/journal.pone.0344262 (PMC13002182; doi:10.1371/journal.pone.0344262)
Supplement: S6 File — Numerical data underlying all figures and reported metrics, including complete training logs, evaluation results, per-class performance values, and confusion matrices. (ZIP) [file pone.0344262.s006.zip › Dataset/results/ResNet34/ResNet34_metrics_outputs.csv]

index	train_loss	train_acc		train_precision	train_recall	train_f1-score	test_loss	test_acc		test_precision	test_recall	test_f1-score
1	3.331056261062622	21.166667938232422	48.79166793823242	20.092263492923035	20.086295754561856	19.789994216002036	3.220872218410174	27.473957061767578	58.854164123535156	36.45847063840237	25.82789655067502	24.281351255841805
2	2.753153073787689	30.666667938232422	64.41667175292969	29.068925436961827	29.15825511417076	28.918328706709126	2.6974289678037167	37.63020706176758	69.27082824707031	36.27290015828061	34.528587807686684	30.34777389739941
3	2.2955159298578898	40.125	73.625	38.91894723454717	38.725248252879354	38.53107309665072	2.1991454027593136	45.3125	77.08332824707031	53.468703154379355	44.191754393569155	42.049560613106145
4	2.0123684306939444	47.208335876464844	78.29167175292969	46.30398171835673	46.17913367731909	46.06488851173219	1.9660059524079163	47.265625	81.11978912353516	58.93986773962746	46.31788580630883	44.46495744638378
5	1.850749744574229	49.208335876464844	80.79167175292969	48.750877530939405	48.23630769520548	48.276942903007125	2.10617364756763	49.479164123535156	81.11978912353516	55.648691263435445	48.1624273723773	46.53781089875103
6	1.8368425993124644	49.91666793823242	81.08333587646484	49.24105635044126	48.58011896205866	48.6743402529821	2.1943147455652556	41.53645706176758	76.82291412353516	54.94753987241304	41.510549143527875	39.193285561646775
7	1.6649808382987976	54.79166793823242	84.79167175292969	54.188452962493905	54.11337290541817	53.98502725640508	1.9609662797302008	49.869789123535156	80.078125	60.95826003463085	48.630567735699145	48.107300615822915
8	1.5391451927026112	56.16666793823242	87	55.216225899060696	54.90019448698718	54.886000929449324	1.612372680567205	54.42708206176758	86.19791412353516	64.20009475473174	53.332443179126535	52.21197444828498
9	1.4378280399243037	59.583335876464844	88.25	58.78539076192678	58.57888564485211	58.57443997563342	1.691556164684395	55.98958206176758	85.28645324707031	62.13837020467643	53.33999733405241	50.84668324843779
10	1.3962369587024053	60	88.25	59.47276188673629	58.70340879206394	58.91920417879788	1.4755108350267012	62.109371185302734	87.36978912353516	63.44460632954208	60.715546795021126	59.97449396065592
11	1.3449936310450237	60.54166793823242	89	60.66302739842909	60.12172669361302	60.248686150143634	1.7492432141055663	53.776039123535156	82.29166412353516	63.80379633649743	52.32085446885196	50.3130302761051
12	1.3820130358139673	61.29166793823242	88.54167175292969	61.210611659466345	60.61073631858115	60.602778065165396	1.5397013053297997	57.682289123535156	88.15103912353516	64.50057095710865	56.34967018102187	55.601427993096934
13	1.2162169965108236	65.625	90.75	65.86031221539058	65.16733957873953	65.36516155413122	1.719738166158398	54.687496185302734	84.24478912353516	66.5884997065195	53.518578139979894	52.8552572854029
14	1.266175221602122	63.79166793823242	90.79167175292969	63.37187154693899	62.88620958089771	63.01547862225216	1.5935749877244234	58.984371185302734	87.890625	63.830820237642435	58.23841660356054	57.559188369097555
15	1.2439077726999919	64.29167175292969	90.75	64.04997440854204	63.454972162321425	63.5679253822182	1.6868712132175763	54.42708206176758	86.06770324707031	62.62415838560925	53.39557744438846	52.60410285417478
16	1.1597422482570012	66.5	91.45833587646484	66.17579555650848	65.82271701240987	65.830873143594	1.345655293514331	64.453125	89.58332824707031	66.56082701587952	61.95466836737174	61.89907005663212
17	1.0946978187561036	68.5	91.58333587646484	68.0993327201939	67.74681805980039	67.78609722497164	1.6268426558623712	57.291664123535156	86.71875	63.82290521590537	57.18481629620553	56.314955404925776
18	1.081946117480596	68.20833587646484	92.58333587646484	68.08517827932717	67.43792989821084	67.62404956184496	1.5539049632692088	60.67708206176758	87.36978912353516	64.08940854333122	59.018303869680594	57.89860592378815
19	1.0749546106656391	68.20833587646484	93.75	67.80674741501343	67.48473934138485	67.50564498612097	1.5418496044973533	59.11458206176758	87.23957824707031	69.9615177570894	58.70870611796769	58.49226563014915
20	1.049204056461652	68.54167175292969	92.5	68.6689699156145	68.00498969151742	68.17427378970457	1.3961364505812526	62.109371185302734	89.19270324707031	66.4050277280383	61.22793508118915	60.93585257007547
21	1.0291570762793223	70.25	92.75	69.65591835570908	69.05257915534382	69.18580689172336	1.26570824192216	65.625	90.10416412353516	69.2170359823368	64.00064283512344	63.27708858337647
22	1.015678882598877	70	93.79167175292969	70.01814318937281	69.44002596201167	69.56582582652393	1.371456245270868	62.890621185302734	91.14582824707031	66.83727942743005	62.77365399862272	61.30635867107335
23	1.00995390077432	72.25	92.54167175292969	72.73297411579775	72.0966353624596	72.30098109120729	1.412576616431276	60.416664123535156	89.84375	66.10982291926331	59.11116626385712	59.102258745811085
24	0.9524857254823049	71.95833587646484	94.125	71.38079758909645	70.95118474875402	70.98700491220863	1.5816555097699165	59.89583206176758	87.36978912353516	65.31375821310972	57.52327338215949	56.914250490686854
25	0.9618334207932154	71.5	94.625	71.26234198147911	70.75510311664819	70.87651299232407	1.1449556307246287	69.79166412353516	92.578125	71.56488140605694	67.44150943619029	67.64656506624691
26	0.9297740978002548	72.79167175292969	94.08333587646484	72.80609710922472	72.6449789171039	72.60966474818837	1.2919349644022684	65.75520324707031	91.40625	68.78265777191004	64.68896143489387	63.35176519104838
27	0.9428732748826345	72.5	93.75	72.6748917822053	72.12432490839845	72.26123863307875	1.4804704451623063	62.890621185302734	89.84375	69.67938227175036	61.209575259950746	60.091132815051246
28	0.9063207898537318	73.33333587646484	94.25	73.22528266208847	72.85207248494173	72.90293149437566	1.0419678774972756	70.44270324707031	93.75	71.28346426642544	68.82653155494205	68.48748021546814
29	0.8444365131855011	74.04167175292969	95.375	74.2093259738346	73.44976541774528	73.69978403694442	1.0868410114198923	71.74478912353516	93.09895324707031	74.0977028813634	70.76679491416662	70.89854482988198
30	0.8699020216862361	74.16667175292969	95.08333587646484	74.04493909951503	73.81820678758095	73.80709504195514	1.305265851939718	65.36457824707031	90.625	69.65016776265331	64.50403528469862	63.91124127894888
31	0.7041159915427367	78.45833587646484	96.04167175292969	78.83377442437258	77.46604824548312	77.766148208113	0.8511193396601205	75.91145324707031	94.921875	76.712318887089	73.94977831930272	74.41556865340614
32	0.5479111948609352	83.25	97.20833587646484	83.1291504179572	82.59229756947363	82.7361413298715	0.8473147611366585	77.60416412353516	93.88020324707031	77.33233836875401	76.88751607869254	76.35715188947871
33	0.5000497432053089	85.16667175292969	97.91667175292969	85.14743811255053	84.66069296761886	84.74127419364424	0.82492559622915	77.99478912353516	93.48957824707031	78.63048796365467	77.20692914372513	77.10807824827663
34	0.4677558793127537	86.79167175292969	97.29167175292969	86.80915433393434	86.62352374299154	86.64891398938961	0.8137088040433204	78.25520324707031	94.140625	77.31393513820133	76.19947636843757	76.17521045570655
35	0.4599586659173171	85.75	97.54167175292969	85.46045935263712	85.15322354737422	85.20263995540623	0.8139413907386673	78.25520324707031	94.01041412353516	78.37766982076015	76.73770604308775	76.79654065418283
36	0.4449161841968695	86.54167175292969	97.75	86.53179738802918	86.08793627189405	86.18976610777455	0.7883214079871929	78.64582824707031	94.79166412353516	78.48395792006941	77.23111959657642	77.18667975807344
37	0.4504834446310997	85.625	98.04167175292969	85.54949753852614	85.43931166357423	85.40414142367068	0.7990921872357527	77.734375	94.140625	78.03421255169437	75.72848980389657	76.1167751787879
38	0.43411946256955464	87.16667175292969	97.75	87.29981402358099	86.70825780397784	86.90543226331994	0.8058311903538803	78.25520324707031	95.44270324707031	78.24365914850229	76.92193670604182	76.74032108172723
39	0.41538791668911773	88.20833587646484	98.08333587646484	88.02942555848857	87.724592717665	87.77252179804908	0.7898359705383579	80.59895324707031	94.66145324707031	80.08655430408307	79.32088527520317	78.92358442299745
40	0.41010472071667514	87.875	97.66667175292969	87.69187857313041	87.61248833199309	87.56482587456247	0.7105455214526349	82.03125	95.57291412353516	81.65091107803752	80.64733538607129	80.54179052794073
41	0.40605954418579737	87.5	97.95833587646484	87.53286580605169	87.41242349399941	87.33813290720461	0.7395109763213744	80.859375	95.3125	81.5908569043609	79.38617928448967	79.7287351472485
42	0.38360223079721134	88.875	98.33333587646484	89.08234832475635	88.44682825623508	88.65691515041527	0.7233793238192447	80.46875	95.83332824707031	80.65266079751936	79.31351120024462	79.00961878907421
43	0.3941478848705689	88.29167175292969	98.41667175292969	88.47369910705802	88.20792076392422	88.28404908782335	0.7899071781818444	80.078125	95.05207824707031	80.12934247103705	78.81314520551066	78.84003475870279
44	0.4096615674346685	87.875	98.29167175292969	88.0519393267998	87.6927685377428	87.79733585017297	0.7405085724955521	79.42707824707031	95.703125	78.99520756528801	78.00146505559522	77.91913409779143
45	0.36033795729279516	89.41667175292969	98.375	89.56061097099021	89.35400460480055	89.39312860359246	0.7661081093980707	82.03125	94.53125	83.05087881002999	80.41347923387974	80.62565990227287
46	0.38110840231180193	88.79167175292969	98.58333587646484	88.7202847642844	88.49520705206149	88.50534299769329	0.7259547418992346	82.29166412353516	95.3125	82.35059167319388	80.82568158444253	80.91042961807318
47	0.38063458777964115	87.83333587646484	98.54167175292969	87.82697579953685	87.81127543621207	87.72724691293898	0.7263102181993114	82.8125	95.3125	82.38651928068477	81.6515587041244	81.37410804983027
48	0.3251136430601279	89.66667175292969	98.91667175292969	89.57874753724242	89.55254520349952	89.46699778410508	0.7980490234913304	80.078125	94.27082824707031	79.4875064834296	78.3167682338521	78.16290791486051
49	0.32347971459229785	90.5	98.58333587646484	90.66675269430733	90.43703924657477	90.49089760193816	0.7374060014359808	81.90103912353516	95.18228912353516	81.7965928993372	80.63367500945725	80.65473758514318
50	0.34536995833118755	89.58333587646484	98.83333587646484	89.40443688734862	89.30590112568376	89.28971828138184	0.7402218505352115	80.72916412353516	96.09375	79.97033821077319	79.00938774061429	78.98652046103086
51	0.3261551155646642	90.33333587646484	98.875	90.01689057204673	89.67606055533284	89.77889136276546	0.7700838693417609	80.59895324707031	95.57291412353516	81.12936767255094	79.04556957435554	79.37357392145734
52	0.3197070013483365	90.58333587646484	98.875	90.56716479822963	89.9251798536974	90.16606182646358	0.7417776248961067	80.59895324707031	96.09375	81.16057335336725	79.70941344846226	79.74798159398817
53	0.3301694100474318	90.41667175292969	98.83333587646484	90.19156483733282	90.00879214658053	90.0294684181826	0.7440974213338146	81.11978912353516	96.35416412353516	80.64168845375617	79.79785164078031	79.39813222840733
54	0.3516190699239572	88.75	98.45833587646484	88.6721178853129	88.36696580768566	88.44305421623775	0.7455805007678767	78.515625	96.484375	78.90510764968397	77.7796001106389	77.76224294114849
55	0.31211150959134104	89.95833587646484	99.16667175292969	89.76746690148657	89.65045504914568	89.65255528194638	0.8420416976853934	78.77603912353516	94.27082824707031	79.30608520084925	77.17360827185608	77.26568612423415
56	0.3389890851204594	89.75	98.41667175292969	89.6931097950205	89.38520768145631	89.45821639519075	0.6791728104096061	80.59895324707031	95.3125	80.9985710919308	80.1865506903054	80.06707364428556
57	0.32950575175384683	90.25	98.625	90.35119450742154	90.10156569668491	90.16019210464582	0.727951246779412	79.55728912353516	96.875	79.49135449996724	77.72183490268596	77.8051346479127
58	0.31986964512616395	90.20833587646484	98.5	90.17209246256886	89.89773157117195	89.98036717002392	0.7033220905990069	80.859375	95.703125	80.23856215460711	79.64232037605004	79.48622294867526
59	0.3201196346183618	90.79167175292969	98.16667175292969	90.7817862309995	90.5975064891736	90.61072094430715	0.8053246485069394	77.34375	95.703125	77.5796257348942	75.90959624438973	75.99969776527364
60	0.34603540077805517	89.54167175292969	98.33333587646484	89.44180615791024	89.35457243880833	89.32870753839877	0.8321923093250613	78.25520324707031	94.79166412353516	78.16962101489312	75.81654890791312	76.0401685867464
61	0.3052085784325997	91.04167175292969	98.58333587646484	91.09453730137264	90.9748974943571	90.9764495019983	0.7544791499773661	79.16666412353516	95.96353912353516	78.39147813584896	77.25131512209109	77.41660860006725
62	0.30048023295899234	90.91667175292969	98.5	91.01693683725316	90.81394863037664	90.81510310952012	0.704658772815795	81.90103912353516	96.09375	82.02151334016824	80.68012122768067	80.79318493817317
63	0.3143250968058904	90.08333587646484	98.79167175292969	90.22936794735341	89.87576607304018	89.96387892313543	0.6870428331565108	82.68228912353516	95.44270324707031	82.72723736782929	81.19375097159828	81.44342548285967
64	0.29424255090455215	90.91667175292969	98.75	91.02666803839088	90.66819940530348	90.78218189929922	0.7060171202659452	81.77082824707031	95.96353912353516	81.37913003918995	79.88861923780571	80.05503474629288
65	0.2964507644623518	91.16667175292969	98.875	91.11315930979576	91.04376652956415	90.97315662357637	0.7935005291777392	79.296875	94.79166412353516	78.48565125296909	77.9707168787269	77.77743710104207
66	0.3221640488753716	90.375	98.45833587646484	90.52705738313242	90.052490747003	90.16126537496514	0.8125536652999775	80.859375	95.05207824707031	80.91054548227129	79.35513328973904	79.66315245021458
67	0.2969483735909065	91.33333587646484	98.83333587646484	91.63710221099332	91.04190667625866	91.25211340779401	0.7324634729884565	79.6875	96.35416412353516	79.63385418276401	78.02186931410962	78.0597081442515
68	0.30348483805855114	91.25	98.54167175292969	91.12221491619053	90.82129195092686	90.89122655127679	0.6283616243931268	83.85416412353516	96.74478912353516	83.79472856070534	82.04971759571258	82.31072899899621
69	0.3025830789779623	91.04167175292969	98.83333587646484	91.21358924612143	90.8384584609807	90.93468817418413	0.7365978769958019	80.078125	95.05207824707031	79.62280465361404	78.26490520326564	78.29255107782281
70	0.2869669920330246	91.125	98.75	91.36098411134583	90.89551080482023	91.06875770776766	0.7048482915076116	83.07291412353516	96.22395324707031	82.50786567086905	81.42079690577813	81.40088425246799
71	0.2859773046647509	91.5	99	91.55915874076453	91.15847467973549	91.26391103597636	0.8582280000361303	77.60416412353516	95.3125	77.71989790762542	75.89638320239072	76.00535104794076
72	0.27794983129948375	91.16667175292969	98.79167175292969	91.19458785792393	90.76234497176061	90.8893451286222	0.6891601889704665	81.90103912353516	95.96353912353516	81.8034063989864	80.92680386641588	80.93217028604353
73	0.3267471779882908	90.54167175292969	98.45833587646484	90.63740749582767	90.34273896425559	90.40009914397947	0.7131320710674723	80.46875	94.921875	80.83970704388462	79.70405116368822	79.55361672461872
74	0.3018078751116991	91.125	98.75	91.39064417168157	90.98249713160365	91.08718288869876	0.7554772996906346	81.38020324707031	96.09375	81.2907059007462	80.11292906787276	80.1204453716967
75	0.2837719030554096	92.08333587646484	98.5	92.2358039969987	91.91591607315347	91.99733100472787	0.7426852451123219	80.46875	95.05207824707031	80.39611495704996	79.10256757565894	79.22644671597389
76	0.28314445170263447	91.70833587646484	98.875	91.72689358642793	91.46664340937758	91.52173783355724	0.7120967895825743	82.03125	95.44270324707031	82.32755438987556	80.39856507002939	80.64210328660941
77	0.2877853717406591	91.29167175292969	98.75	91.62385290172462	91.13439139862935	91.29578426853459	0.7556115063295389	80.46875	95.57291412353516	79.37691776011559	79.12716854831999	78.82205956956295
78	0.24455228036890428	93	99.16667175292969	93.07551922582572	92.85541085270238	92.9148280093009	0.6223590095341933	84.11457824707031	96.09375	84.6719977675792	82.83321097620221	83.00537178544029
79	0.28311071685825784	91.29167175292969	98.70833587646484	91.27712413247832	91.11638491659076	91.12587056767178	0.7653907149700293	81.38020324707031	96.09375	80.9104105754524	79.56311644828541	79.51436798667693
80	0.3203021773447593	90.08333587646484	98.70833587646484	90.03174789924202	89.72760463465652	89.80005421820437	0.7266114734423658	82.55207824707031	96.22395324707031	82.17372219063837	81.10378913257514	81.0356358322082
81	0.2801121995039284	91.41667175292969	98.66667175292969	91.5331306297834	91.13039946095792	91.24381881247015	0.7039646501846922	82.03125	96.35416412353516	82.55261459448045	80.3804304789912	80.76235797383616
82	0.31444941674669585	90.83333587646484	98.33333587646484	90.83919653715307	90.37882600702105	90.51225709111739	0.6778181847863985	81.90103912353516	96.74478912353516	81.08743407704782	80.24035118684682	80.34528403148575
83	0.2926974793865035	91.375	98.70833587646484	91.36445015160616	91.20276952823191	91.23367937322175	0.6974571428339308	82.16145324707031	94.921875	82.63815369861042	80.24775426214725	80.66514637246156
84	0.26019406943271556	92.125	99	91.94403424867498	91.89400002112966	91.86745812261614	0.7332301049027592	80.59895324707031	94.921875	80.4142325739796	78.68944468130952	78.95949411753737
85	0.30839931150277455	90.66667175292969	98.83333587646484	90.7696087443449	90.46516813332754	90.52632228696012	0.7750141283637882	80.078125	94.79166412353516	79.06462541166749	77.88905677829332	77.76285483313403
86	0.2650039975096782	92.04167175292969	99.25	92.06568303893228	91.8266126250077	91.85841027841792	0.6805556339677423	82.68228912353516	96.61457824707031	81.88608895286937	81.55531056344573	81.25115163928399
87	0.3105786876132091	90.75	98.58333587646484	90.92834819719555	90.43389162905973	90.59664272201445	0.7001783302985132	81.51041412353516	95.96353912353516	81.73135649702752	80.23123379193468	80.12597876939725
88	0.25864302898446717	92.29167175292969	98.83333587646484	92.30043366641162	92.27777585713422	92.24232340213449	0.6827665156985555	82.29166412353516	95.57291412353516	81.83536462943574	81.36656835029802	80.95366201129974
89	0.25302955221695206	92.58333587646484	99.04167175292969	92.62134379049023	92.5123469190862	92.5041334806231	0.771645846311003	81.25	94.921875	81.11175903284817	79.72219200629713	79.74691846415382
90	0.26701501744488876	91.875	98.83333587646484	91.85432892576111	91.77035524915269	91.74026934430884	0.6820217492456019	82.29166412353516	95.703125	82.17671630177394	81.36690072547394	81.178660953833
91	0.25661025368918977	91.91667175292969	99.16667175292969	91.79728674498385	91.81122068341497	91.72820426468333	0.7149402298188458	82.03125	96.22395324707031	81.67874504142951	79.98997595368058	80.07115024371993
92	0.29080690258493025	91.375	98.66667175292969	91.26639532452218	91.04838785903799	91.07006385765459	0.7513185328959177	80.859375	95.57291412353516	80.57251103439344	79.54999613791853	79.46384470665194
93	0.2784261219513913	92.04167175292969	98.875	91.8915710980898	91.65922060976028	91.66866631334197	0.7650153472980795	81.25	95.18228912353516	81.36654238943069	80.20565184363683	80.30699185505352
94	0.29773100223392246	91.08333587646484	98.625	91.04552443848875	90.89932625108865	90.85829050173736	0.6883143541635945	81.640625	95.96353912353516	81.08041814309875	79.89308563776648	79.97462223822139
95	0.24837777461856603	93	98.83333587646484	92.87946461989011	92.8373956617202	92.79598710227073	0.6477659528803391	84.24478912353516	96.35416412353516	84.52601467596612	82.60108789833444	82.79102093330752
96	0.2569329032301903	92.5	99.08333587646484	92.66215961835347	92.05434047264617	92.26081430523566	0.7458040358033031	82.16145324707031	94.40103912353516	81.43265339794326	80.78485830676068	80.63517872950888
97	0.2779763619787991	91.58333587646484	98.91667175292969	91.79688278102822	91.461873779399	91.54192484730757	0.7150873547749749	81.25	96.09375	81.11513579309494	79.89915278713778	80.1377012321752
98	0.266703437405328	91.95833587646484	99.16667175292969	92.05003065997936	92.03933671014285	91.9685756220811	0.7421369459868098	80.59895324707031	95.44270324707031	80.87515826452083	79.04697478852673	79.06652680931295
99	0.2877574009510378	91.33333587646484	98.58333587646484	91.33955972024962	90.73875173518107	90.88573278951706	0.7028870615467895	82.8125	94.79166412353516	83.04765692644706	81.86903330989689	81.58847917219454
100	0.30088861984511217	91.25	98.29167175292969	91.31721044965963	91.22355647864039	91.19161194417106	0.7744130904708678	79.55728912353516	95.05207824707031	79.19756596072173	77.53044914340282	77.73271528288592
