# Supplementary material for: Toxic chinese herbal medicine recognition in real-world images via multi-scale and attention-enhanced EfficientNetV2
Source: PLoS One. 2026 Mar 19;21(3):e0344262. doi: 10.1371/journal.pone.0344262 (PMC13002182; doi:10.1371/journal.pone.0344262)
Supplement: S6 File — Numerical data underlying all figures and reported metrics, including complete training logs, evaluation results, per-class performance values, and confusion matrices. (ZIP) [file pone.0344262.s006.zip › Dataset/results/ResNet50/ResNet50_metrics_outputs.csv]

index	train_loss	train_acc_1	train_acc_5	train_precision	train_recall	train_f1-score	test_loss	test_acc_1	test_acc_5	test_precision	test_recall	test_f1-score
1	3.212551638285319	22.25	50.333335876464844	19.95292528601947	20.46569443449015	19.927502788173296	3.839886705080668	23.69791603088379	52.86458206176758	21.75182111525062	22.85774266062126	17.745477425477677
2	2.42106484413147	36.04166793823242	69.20833587646484	34.002136488041145	34.37190517063149	33.93917764447222	2.1571262776851654	43.88020706176758	80.98957824707031	51.52944796760179	42.53944897405473	39.92713818548574
3	1.9043800453344981	46.54166793823242	79.375	45.11192427789314	45.138109581792435	44.87071814646638	1.9240199116369088	49.73958206176758	82.8125	55.016553271802394	49.619917872421006	46.70912491133573
4	1.7240870388348897	51.25	83.25	50.389298919820455	50.409476668970804	50.251330099185324	1.605549397567908	55.859371185302734	85.9375	61.15850217768946	54.716954231973	53.67471040669527
5	1.5958194728692372	54.29166793823242	85.20833587646484	53.366182660073534	52.89499923675518	52.847663500348084	1.6453362156947453	54.687496185302734	84.63541412353516	61.07747289105172	52.10838407177582	52.01169052489539
6	1.4539250123500824	57.375	87.83333587646484	56.68286977801472	55.83180843020533	55.964602338147735	1.5584670559813578	56.249996185302734	85.9375	64.50330849471545	54.59720956279154	53.40330290460933
7	1.472610019048055	56	88.04167175292969	55.32795625701694	54.589184512139376	54.677999440000725	1.648685375538965	57.291664123535156	86.45832824707031	64.78692424114227	55.16691832711856	53.9891072152261
8	1.3520785997311273	60.625	88.375	60.17483395651816	59.5649220289873	59.64510121468072	1.4772951764365037	61.06770706176758	88.02082824707031	66.81413027245848	60.22315381045043	58.74600595436107
9	1.2402788174152375	64.16667175292969	89.91667175292969	63.611370806150894	62.893644994238166	62.99013878098276	1.3712722317626078	60.67708206176758	89.19270324707031	66.54930565321536	59.10356991082899	58.643462123390904
10	1.215914261341095	65.125	90.58333587646484	64.62138451805049	64.50446218265586	64.43238294828735	1.3485970130811136	62.23958206176758	90.234375	64.93369818488378	60.107364822633905	58.88125447936446
11	1.1767641603946686	66.04167175292969	90.70833587646484	65.5505551978238	65.24434023127161	65.20084428885647	1.3692240820576747	61.06770706176758	89.0625	69.87796751459389	59.208910440136975	59.67171087754567
12	1.0891161690155664	68.33333587646484	92.41667175292969	67.99877647288304	67.66630180777346	67.75445420464443	1.474494190576176	61.45833206176758	88.02082824707031	66.65835491809831	59.864434341906176	58.691053860344276
13	1.1199687433242798	66.95833587646484	92.04167175292969	66.73685775279338	66.30779314109975	66.3566035885649	1.2493529696269736	66.40625	90.75520324707031	71.13659840067187	64.87794485447803	64.0907362110931
14	1.1475478386878968	66.20833587646484	91.95833587646484	65.90821052664634	65.4082031061005	65.51622944665628	1.1051030118639271	68.88020324707031	92.44791412353516	73.59496999472886	67.298541397415	67.91440076125355
15	1.0342668404181798	70.66667175292969	92.79167175292969	70.04107305263463	69.54987987395317	69.66689392180625	1.387748257567485	64.84375	89.84375	68.85022478233584	63.88519421060097	62.94604908746952
16	1.0325132840871811	69.79167175292969	93.125	69.60521790009754	69.1025645128858	69.15883142564596	1.365140805952251	64.453125	88.15103912353516	67.2249468475031	63.58235596971515	61.830884790093656
17	1.0320501979192098	68.20833587646484	93.5	68.00394934130148	67.48375617625356	67.61351918238341	1.4464788635571797	61.718746185302734	86.97916412353516	66.74108641149334	60.14637896521503	59.13150827876292
18	0.9894496273994445	70.33333587646484	93.20833587646484	70.0690481224018	69.32168292840886	69.5135521955927	1.2317577106878161	67.1875	90.49478912353516	71.58274114626478	65.82704130107133	65.70050632462883
19	0.9185346817970276	72.91667175292969	94.04167175292969	72.71705568465194	72.32393816003325	72.41323180882493	1.233275496866554	64.97395324707031	91.66666412353516	70.4359105128559	63.331045779418744	62.381629044044324
20	0.9321390438079834	73.125	94	73.3470886424714	72.5013825605036	72.75636701067168	1.1565476986579597	66.92707824707031	91.796875	69.72113807324287	65.71128113994196	65.35748108967721
21	0.9499856898188591	71.45833587646484	94	70.91033650006375	70.52516881081688	70.6185731814348	1.1847691130824387	66.53645324707031	91.40625	70.79973552521743	64.84985151130331	64.59464831084895
22	0.9237320608894031	72.20833587646484	93.875	72.1079631501416	71.44311506090145	71.63475412402505	1.2059103217131149	68.359375	90.88541412353516	72.68639434957382	66.71444325386753	67.01819677185699
23	0.8559063931306203	74.125	94.91667175292969	73.98151060620374	73.54914987054205	73.68487213568271	1.0781697910279036	67.83853912353516	92.44791412353516	70.81344702408599	65.89426930321797	65.32515453124785
24	0.8592537856101989	75.33333587646484	94.45833587646484	75.1279897139541	74.5685910841546	74.72964393432457	1.1640933007001877	70.3125	91.27603912353516	73.77478791326229	68.37976322801104	68.19957819133754
25	0.7997810366749764	76.29167175292969	94.45833587646484	76.12485875292333	75.78507819766274	75.83141748061271	0.9358678983214	73.95832824707031	92.70832824707031	75.00557900638198	72.33735410049552	72.11672083743544
26	0.7690753117203712	76.83333587646484	95.54167175292969	77.12402858761772	76.72876952548363	76.81918833255881	1.2767934752628207	67.44791412353516	92.578125	71.28205323959527	67.14394196402957	66.16939140762999
27	0.8190897888938586	75	95.04167175292969	74.72923787160161	74.2815632329365	74.36463444972053	1.2298178044584347	69.53125	92.96875	73.11739531516554	68.15710954321719	67.7049312080939
28	0.8020565954844157	75.875	95.45833587646484	75.47188652063915	75.06325090655204	75.14936988501194	1.1706863729826484	66.27603912353516	92.05728912353516	69.57546557896501	65.53993930558386	64.67994275006997
29	0.777992354730765	76.91667175292969	95.25	76.90832374039687	76.3568596356585	76.51600270364672	1.1332432636991143	70.703125	92.83853912353516	73.17036021685057	69.18081188732002	68.86256140346423
30	0.7776822958389918	77.125	94.70833587646484	76.8944403992396	76.57715807567735	76.61891112074204	0.9644006000210842	73.30728912353516	94.27082824707031	73.92341556047332	71.84334248007589	71.60297790361084
31	0.5851936563849449	83.33333587646484	96.91667175292969	83.12239079184032	82.91606024271812	82.8113250340465	0.8001187599620607	78.38541412353516	94.79166412353516	77.88058769510627	77.25173988158969	76.70837819147499
32	0.5213768540819486	85.125	96.83333587646484	84.92442919882774	84.97011361589439	84.84337054981474	0.6632087941507052	80.72916412353516	96.22395324707031	81.14678200809536	79.48207924741091	79.78685087542263
33	0.44297672922412556	87.375	98.20833587646484	87.48879003875635	87.30663611435617	87.2552870316143	0.7210762600104014	81.51041412353516	95.18228912353516	81.6777764183274	79.90277748256472	80.2347863048512
34	0.4305999493598938	87.41667175292969	98.04167175292969	87.58651456746851	86.8824251040003	87.128517339684	0.6012361152873685	83.72395324707031	96.22395324707031	83.688192170376	82.48230128236388	82.60739697941791
35	0.39952466080586113	88.54167175292969	98	88.38720214063576	88.38288515715949	88.30901198656905	0.6967179214698263	81.38020324707031	95.96353912353516	81.72768423083461	80.19836563797766	80.29079291304878
36	0.4009422964602709	88.08333587646484	98.33333587646484	88.28510828988419	87.97605991782392	88.01994444795619	0.6435172229927654	81.51041412353516	96.35416412353516	81.75149809919172	79.96295718604856	79.89430708267682
37	0.3698901252945264	88.58333587646484	98.29167175292969	88.65577627260946	88.32611144760183	88.40368533147411	0.6688554534533372	82.03125	95.3125	82.32315572670865	81.42612880097236	80.9932281718612
38	0.3649343291421731	89.75	98.20833587646484	89.82007116410897	89.47239734902894	89.58906798071838	0.6994448055047542	81.11978912353516	95.83332824707031	81.23247373423868	79.53821175348084	79.74320445783489
39	0.36819133927424746	88.83333587646484	98.20833587646484	88.77629188978496	88.47408616214659	88.52577298244752	0.631014288028382	85.02603912353516	96.484375	84.91439884946786	83.83989637118549	83.71976477339763
40	0.366337278932333	88.91667175292969	98.29167175292969	88.95554414622124	88.56953360832199	88.70109493035118	0.6310712398068669	83.46353912353516	96.61457824707031	83.6010688965319	82.24150606034212	82.14893822954427
41	0.3444156110783418	89.79167175292969	98.5	89.57553675802714	89.38313896835996	89.40708270001619	0.6804944409862704	82.8125	96.74478912353516	82.1072139753959	81.8791493932295	81.48201363105919
42	0.3581285763904452	89	98.04167175292969	88.51507657126609	88.49867613253794	88.44685999199302	0.6565702528071901	83.203125	96.09375	83.39413544720234	81.52484665938984	81.554543707766
43	0.33077083446085453	89.70833587646484	98.875	89.75570921887265	89.49576727011495	89.55058652799688	0.6512602152427766	82.421875	95.3125	82.38832580261942	80.97293472762809	80.96300823816294
44	0.33361735100547474	90.33333587646484	98.66667175292969	90.4339176386637	90.13882190084678	90.21543482258124	0.7366781237651594	80.46875	94.79166412353516	79.90963636539057	79.68239780661558	79.24141720194889
45	0.3133371917903423	91.125	98.625	91.21416547894813	90.62344525293562	90.79874971799782	0.6737483264951152	83.984375	96.484375	84.40834839105918	83.207059072203	83.19114099475371
46	0.32629752336690826	90	98.375	89.99168255165841	89.54095047710908	89.67168908878516	0.6288586885590727	85.02603912353516	96.35416412353516	85.0997166243269	83.63346273390079	83.83342933118485
47	0.3189381647358338	90.45833587646484	98.70833587646484	90.43507729947042	90.30251139427097	90.3011397243871	0.6705083390212773	84.89582824707031	96.484375	84.92874171647767	83.58287971241663	83.5228108168778
48	0.30050279361506305	90.91667175292969	98.83333587646484	90.83667565562311	90.37287717808361	90.49005227509313	0.6761842794630866	80.859375	96.35416412353516	79.64934789869132	79.12002612878707	78.78061509945526
49	0.30775279354304075	90.625	98.875	90.59739731228875	90.38122543484121	90.44669819599248	0.6847016995307058	81.51041412353516	95.05207824707031	80.84909517909648	79.69344745784045	79.7173333857896
50	0.29408954493701456	91.45833587646484	99.20833587646484	91.62317968721463	91.19272941494314	91.36254912984691	0.6507017901276413	81.38020324707031	96.61457824707031	80.96579250877171	79.9539957330946	79.8495992774421
51	0.31273974108199276	90.04167175292969	98.75	89.8494940502073	89.73447329399792	89.69532931245313	0.6446078599158985	82.8125	96.484375	82.48256444638936	81.59230353848626	81.21235895479148
52	0.27554911776756247	92.375	99	92.376967192373	91.95770686125873	92.1093276260224	0.6600464703672818	82.94270324707031	96.09375	82.82058432223684	82.02630754727124	81.60584752861594
53	0.2732351223006845	91.75	99.08333587646484	91.46510308662079	91.33025914777993	91.34760349357786	0.6357632783474401	83.59375	97.00520324707031	84.18896381193719	81.81034286947929	82.15658167967699
54	0.2905789325168977	91.33333587646484	98.58333587646484	91.40578762463478	90.98441275261288	91.13050605819369	0.6499962699211513	82.8125	96.35416412353516	83.33985799144764	80.73917981615104	81.41039754450534
55	0.2779983514516304	91.70833587646484	98.95833587646484	91.706540874309	91.55408333161095	91.58078330226476	0.681559086466829	81.640625	95.44270324707031	82.48859948115741	80.09356951628543	80.49829925131645
56	0.3058670561636488	90.45833587646484	98.70833587646484	90.343928445544	90.05664140653062	90.12412543132412	0.6428272431561103	83.07291412353516	95.96353912353516	83.13320017977298	81.34780130868991	81.48016166172627
57	0.25674990460276603	92.25	99.08333587646484	92.48232006054438	92.19059568389707	92.29277563324503	0.670254436535591	82.03125	96.484375	81.11987563585241	80.1731108552135	80.067494194157
58	0.25978245202451944	92.125	98.875	91.98113399491447	92.04600634575007	91.96653399215833	0.667429028114384	83.46353912353516	97.13541412353516	83.60374331601666	82.4755311785975	82.24022627251945
59	0.28886040184336403	91.29167175292969	98.91667175292969	91.42278318317011	91.14853736866891	91.23095177858464	0.6973826389973207	82.68228912353516	96.74478912353516	83.07416530967924	81.35743358991171	81.27205655904744
60	0.2610257237839202	92	98.75	91.88547815737884	91.75540979549895	91.76183531373337	0.6527914805143761	82.03125	96.35416412353516	81.5839925930163	79.9304589166917	79.91399312688537
61	0.2648740443525215	91.41667175292969	98.66667175292969	91.65236292022017	91.27198825191398	91.34242097040088	0.6875806548972226	81.38020324707031	95.83332824707031	80.67672863369788	79.6427930642574	79.3714106295208
62	0.23585754339272777	92.04167175292969	99.08333587646484	92.1602350506974	91.63180608654196	91.8082563660907	0.6783578018463837	84.50520324707031	95.83332824707031	84.17482195986791	82.97544584465736	83.1341467500193
63	0.25476903571436804	92.625	99	92.74928049585618	92.29911791124294	92.43975464247545	0.6836615772529816	82.421875	97.13541412353516	81.94582628993277	81.14711078102818	80.85337774606889
64	0.2319951969385147	92.79167175292969	98.91667175292969	92.81274379095082	92.56389022606231	92.63345015311569	0.6365483918537697	85.28645324707031	96.09375	85.06682848775583	83.97563950442549	83.99630624657796
65	0.2277528373338282	92.91667175292969	99.04167175292969	92.91030427567019	92.52246134853718	92.64219572909963	0.6377900114621298	83.984375	96.35416412353516	83.74426369788134	82.64551155977938	82.45220998163059
66	0.25672840630014737	92.45833587646484	98.875	92.65176685134011	92.37416258090872	92.46313847954838	0.6751402195125896	82.16145324707031	97.52603912353516	81.69446630642405	80.53226376599342	80.4606954530047
67	0.24416725712828338	92.54167175292969	98.95833587646484	92.47923937159705	92.3202374655979	92.34938531016472	0.6629231771003106	82.94270324707031	96.74478912353516	82.48290388975039	80.8815379794729	80.9084463613934
68	0.2408245185824732	92.33333587646484	99.04167175292969	92.31820577151507	92.0819715961023	92.12721196079463	0.614248885877411	83.72395324707031	96.484375	83.52969404664817	82.25600362646672	82.3041427045071
69	0.21390379266192516	93.79167175292969	99.33333587646484	93.8268129747916	93.51814272218385	93.6114723034387	0.6565154984903833	83.46353912353516	96.09375	83.48852539003056	82.20338658699109	82.17820952256898
70	0.24061635860862832	92.75	99	92.88603091161659	92.5660356465724	92.63741766425206	0.6844360900383132	82.421875	95.83332824707031	81.06268626320866	80.58192919582157	80.28683526378607
71	0.22407595785334705	92.58333587646484	99.20833587646484	92.66116001233101	92.34766410167374	92.42530589515653	0.7014169395403466	82.16145324707031	96.61457824707031	81.82518327639876	80.80389433956393	80.82126266520933
72	0.23135172781534494	92.45833587646484	99.25	92.2760095561086	92.22938693652554	92.18742576960052	0.6772017916664481	83.72395324707031	96.484375	84.00288884375041	82.26818533295379	82.61070149833344
73	0.23510858387996753	93.33333587646484	99.04167175292969	93.20813256556497	93.07298640831108	93.09426740632294	0.6487302936147898	84.375	97.91666412353516	83.84191155936016	83.13589622726045	82.9299677811394
74	0.24293095876152318	92.66667175292969	99.125	92.65033468599616	92.65210737921727	92.58785133380293	0.6473805637433543	82.55207824707031	96.22395324707031	82.24206576626507	81.42412308870381	81.2528904088974
75	0.24295662401864926	91.66667175292969	99.125	91.73924110119222	91.39584723428979	91.44641531	0.6957685786001093	83.33332824707031	96.09375	83.98829052322405	82.30398373702504	82.36524797657866
76	0.24555348246047895	92.66667175292969	98.95833587646484	92.84950680310116	92.64404983938178	92.65486920704227	0.669985057854016	84.375	95.703125	84.32390117541249	83.69317287496261	83.52865925699169
77	0.234367465324079	93.25	99.25	93.28913723071203	93.15424897647743	93.15594207869407	0.6418645521868408	82.421875	96.09375	82.12248809405365	80.98766620668998	81.06148119413724
78	0.24591084795693557	92.66667175292969	98.875	92.66797010405749	92.42775186688078	92.50290994272207	0.6270545404986478	84.24478912353516	96.22395324707031	83.79200454375732	82.46343039522014	82.62977141485415
79	0.21913636571417253	93.70833587646484	99.25	93.76877702669094	93.58527217193692	93.6155473031551	0.6675416386666863	83.46353912353516	95.44270324707031	83.68572746843783	81.90064229332064	82.08049622850946
80	0.23571000702058276	92.54167175292969	99.25	92.46251353665566	92.37221564126722	92.35856992678404	0.6500004324285934	83.46353912353516	95.83332824707031	83.75875368304263	82.58232710829706	82.74781289510945
81	0.2176415848142157	93.83333587646484	99.16667175292969	93.56000220910762	93.58159127059336	93.5279736987034	0.6088115809373752	85.02603912353516	97.00520324707031	85.01271788994143	83.83638159921013	83.77039142356233
82	0.23064348010967176	93.33333587646484	99	93.45285537025988	93.29192574736813	93.29214843473453	0.647616219469152	84.375	96.35416412353516	84.50140247773803	82.67375494065107	82.93283421158311
83	0.22607108269507686	92.625	99.08333587646484	92.66007832778831	92.49404160815533	92.49275926077212	0.6242718697758391	83.984375	97.00520324707031	84.22554988387566	82.12812149608145	82.43614558441416
84	0.22966524824500084	92.58333587646484	99.16667175292969	92.80136148821755	92.56957079976826	92.60525540522886	0.6396165680149958	83.85416412353516	97.265625	84.53743411697647	82.50125309261729	82.91233529912462
85	0.2242947140460213	93.75	98.79167175292969	93.82445998861743	93.56472480486745	93.61980707351867	0.6934424254731463	82.29166412353516	96.484375	81.32161628878707	80.4378549763406	80.16863769563753
86	0.23404254175101719	92.79167175292969	98.83333587646484	93.13942175967549	92.3969066676544	92.6394307848652	0.725240385641276	82.94270324707031	95.83332824707031	82.832685012548	81.20105176425575	81.51278124582088
87	0.22976580582559109	93.375	98.95833587646484	93.51333811616881	93.2275347733417	93.32055875627086	0.6444009697931202	84.765625	96.22395324707031	84.44054817167806	83.65676476909269	83.51515343066995
88	0.234942093398422	93.04167175292969	99	92.89999056368936	92.91461054014268	92.81128313837753	0.7180369087388195	83.07291412353516	96.09375	82.13277739429564	81.91936036429152	81.36402510561877
89	0.22894316031907996	93.58333587646484	99.25	93.62735288316468	93.31902358290036	93.41810853287738	0.6454569938747833	83.203125	96.875	83.25551783443942	81.97970017744736	82.0199300157306
90	0.22834587154289088	93.125	99.125	92.81214564623208	92.82672086528454	92.7681982158847	0.6889516992572075	83.07291412353516	96.09375	83.41411702689601	82.017560905233	81.88156234744027
91	0.20969910428548852	93.91667175292969	99.25	94.01951186699614	93.83712696191833	93.85964952494164	0.667096420135446	83.46353912353516	96.484375	83.2007630174296	81.88407893038682	81.99830935644684
92	0.2184978583206733	93.5	98.95833587646484	93.47670342004007	93.33890907469872	93.3389739731606	0.710422230908686	82.94270324707031	96.74478912353516	82.39263885407807	81.35129489478675	81.3260589242145
93	0.22374061613033217	93.54167175292969	99.16667175292969	93.60092297654425	93.16708205191817	93.32553226265847	0.6971472685787982	82.55207824707031	96.61457824707031	82.4454882534268	81.49054845863358	81.40999196075293
94	0.24112873250618577	92.33333587646484	99.04167175292969	92.39772739240766	91.9637454672516	92.11704061573695	0.6587366672756616	84.11457824707031	95.703125	83.60965634851327	82.41761558563812	82.37337554192095
95	0.2287172380524377	92.91667175292969	99.20833587646484	92.89537656750034	92.58943985574528	92.68538372980096	0.6970695799124466	82.16145324707031	96.484375	81.976242908478	81.15270715239426	81.22792661125148
96	0.24752481632555526	92.66667175292969	98.875	92.69037174842154	92.37065492103018	92.47070340499046	0.6322364314983133	83.72395324707031	97.00520324707031	83.8274328413318	82.63306120940665	82.43436251599907
97	0.22995320301502942	92.79167175292969	99.16667175292969	92.75043596709625	92.40645534469861	92.51193987550758	0.6281732836165853	83.59375	96.74478912353516	83.28749818389329	82.48202794980017	82.33804399054523
98	0.2359097323504587	92.70833587646484	98.70833587646484	92.96281825823483	92.38625283491906	92.57576916050307	0.6218377348753469	86.328125	95.96353912353516	86.30047928999636	85.20403164489521	85.24459372827012
99	0.23505337022865813	92.75	98.79167175292969	92.87112896134445	92.72629720223867	92.73922728630232	0.6405491798924837	84.50520324707031	97.13541412353516	84.18469650005136	83.00702600139395	83.05759072317555
100	0.22611425779759883	93.125	99.16667175292969	93.3247529056785	92.93624050470713	93.07077205482848	0.67313492347724	82.68228912353516	95.703125	82.05778603730276	81.23874908292933	81.23134825964743
