# Supplementary material for: Toxic chinese herbal medicine recognition in real-world images via multi-scale and attention-enhanced EfficientNetV2
Source: PLoS One. 2026 Mar 19;21(3):e0344262. doi: 10.1371/journal.pone.0344262 (PMC13002182; doi:10.1371/journal.pone.0344262)
Supplement: S6 File — Numerical data underlying all figures and reported metrics, including complete training logs, evaluation results, per-class performance values, and confusion matrices. (ZIP) [file pone.0344262.s006.zip › Dataset/results/ResNext101/ResNext101_metrics_outputs.csv]

index	train_loss	train_acc_1	train_acc_5	train_precision	train_recall	train_f1-score	test_loss	test_acc_1	test_acc_5	test_precision	test_recall	test_f1-score
1	2.677184579372406	36.41666793823242	64.95833587646484	35.43440906313902	34.42307014373084	34.416887091509174	2.5369575400836766	45.3125	75.78125	47.29947229231881	43.52405798901418	39.293389479027056
2	1.965193734963735	48.875	81.125	47.55790507983944	47.3376159220475	47.2641461590056	1.9732068323840697	50.52083206176758	82.55207824707031	56.54524953097576	51.119246488458	46.683003163615766
3	1.6231125191847484	57.41666793823242	87	56.25300060923442	56.25371625001459	56.11008319962615	2.174316180651658	54.81770706176758	84.63541412353516	64.26584068065984	53.94092956827624	53.18557754382262
4	1.3585842456420263	62.29166793823242	89.625	61.66377416762877	61.40454222174426	61.41313858813888	1.6079221634815137	61.328121185302734	88.671875	69.30694058388194	60.35676949944784	59.53846862153347
5	1.194231462876002	66.79167175292969	91.75	65.89943870994247	65.4968425237159	65.58058562565795	1.7430070630119492	62.369789123535156	89.97395324707031	73.47779039049672	61.949084846456564	60.688042870488026
6	1.066601658463478	69.625	93.29167175292969	68.95875019838314	68.58094572053454	68.66779438574933	1.4976980848199066	65.75520324707031	89.97395324707031	73.45608062834744	64.80648783840272	64.75312652996162
7	0.9347024126847585	72.54167175292969	94.45833587646484	72.67980373771363	71.99427101190936	72.19052388144274	1.3864000900648534	66.40625	90.49478912353516	71.97349656880645	65.42727349829977	64.84690039565433
8	0.8165683913230896	75.91667175292969	95.625	75.86100451825199	75.43690027250786	75.55468161002374	1.2215676648738736	69.921875	92.31770324707031	75.4421313526638	68.35112773473224	68.76917572652094
9	0.7619215107957522	76.91667175292969	96.45833587646484	77.2993258765086	76.47111299467602	76.75727605814198	1.124175220640609	72.39582824707031	91.92707824707031	77.59491084281903	71.4941585670622	70.6125706540622
10	0.7549305951595306	77.79167175292969	95.625	77.65797213945724	77.23237058220846	77.34912856129264	1.2363717593252659	71.484375	91.53645324707031	75.33322804617696	70.61205082638124	69.61052597582051
11	0.6307373961309591	81.5	96.91667175292969	81.53992271153794	81.29927722657816	81.34716442304378	0.9904033161741003	74.609375	94.140625	77.8128098508748	73.51570832171583	72.65827796619399
12	0.6466478978594145	81.25	96.875	81.06154852502434	80.55562619037502	80.73516498375398	1.2378958224338323	71.61457824707031	91.92707824707031	76.35264382176946	70.55812217264034	69.56054416367779
13	0.6124748794734478	81.70833587646484	97.33333587646484	81.82482224076452	81.48264740959775	81.59628695544525	0.9507909610401839	78.125	94.40103912353516	80.84985095131647	76.55813366858422	75.8708709928941
14	0.5244995146679382	84.625	98	84.40249336383641	84.08052975291443	84.18579519693195	0.92870269037788	77.21353912353516	95.18228912353516	78.55647971928191	76.40206685263006	75.8000496380129
15	0.5743084943046173	82.95833587646484	97.625	82.62670289804551	82.42559430444166	82.4522860023725	0.9738115240664532	75.13020324707031	93.09895324707031	76.23903640115051	72.92796811726726	72.85498774179715
16	0.49055589254945514	84.875	98.08333587646484	84.4251238579384	84.25234884835524	84.25981954507304	0.9172583812614903	77.99478912353516	95.703125	78.41241860007092	76.61348976430327	75.69178647514381
17	0.43332402482628823	86.95833587646484	98.79167175292969	86.6922396370688	86.77178339022298	86.66802844074356	0.9450313302271146	77.21353912353516	94.27082824707031	79.92302963648434	75.66932233390305	75.47763081980074
18	0.5046465564270814	85.125	97.91667175292969	84.56678858207371	84.3479284501507	84.4044395897836	1.0370159832188317	74.47916412353516	92.83853912353516	77.98302719543955	72.91665676834639	72.80250642308688
19	0.4393836794917782	87.08333587646484	98.41667175292969	87.05610874559251	86.73981250632764	86.83072759948035	1.0590017190673582	73.828125	95.05207824707031	77.79051286523442	73.3421397126028	73.62404433822687
20	0.40857145059853794	88.125	98.33333587646484	88.13595750047887	87.92932469545738	87.93919954087006	0.8612617685879135	78.515625	96.09375	81.41813347626322	78.04413758262318	77.24806223330962
21	0.3699217689037323	89.375	98.875	89.35740179768881	89.16967184826558	89.2314809258864	0.9012774310152357	80.46875	94.140625	82.91675935418972	79.23633920661455	79.2772440751826
22	0.3815664566432436	88.91667175292969	98.33333587646484	88.75261214689786	88.86948494283126	88.78069306258074	0.9460524710205694	78.515625	94.27082824707031	81.50371408106747	77.04779610599385	77.76768845442504
23	0.32783419196804364	90.04167175292969	98.91667175292969	89.86006408693491	89.65271242962643	89.7061592384682	0.9424717259050036	77.60416412353516	94.921875	80.04930868266617	76.08876400334472	76.24182028981733
24	0.34982526281227666	88.83333587646484	98.79167175292969	88.55669557428669	88.52593148382579	88.49937675680142	0.9253470563429195	80.078125	94.27082824707031	80.62500665457037	79.14929650380213	78.58117908151516
25	0.3458674930905302	89.45833587646484	98.875	89.29682129484547	89.20864568278974	89.21956457453736	0.8296433873377586	79.94791412353516	94.53125	81.30975606103206	78.46584978781473	78.67630777814301
26	0.37402660033355156	89.125	98.83333587646484	89.19398237008028	88.94674136063988	89.0228777669531	0.9348600717882315	77.47395324707031	95.44270324707031	80.223331611845	76.14878880679882	76.08239399031271
27	0.3581766317412257	89.33333587646484	98.83333587646484	89.14463285148385	89.14610951497477	89.09627977633306	1.0707464450424595	77.47395324707031	96.74478912353516	81.1540327782527	76.29934156373456	76.81298516032886
28	0.3211679290421307	89.66667175292969	99	89.65857962387669	89.29679125291894	89.42292417273231	1.0431083777608545	78.25520324707031	94.921875	80.37042019207604	77.24507813838228	76.8057022581805
29	0.339412623886019	89.45833587646484	98.95833587646484	89.66785178518758	89.28095652970052	89.39861661230978	1.1580815226770937	74.47916412353516	93.359375	79.41535596069019	73.6738607311198	74.21458052943271
30	0.31456899841005603	90.58333587646484	98.95833587646484	90.73577974024887	90.4851738939128	90.56887147940122	0.9295362153692016	77.47395324707031	94.40103912353516	80.15109040195102	76.88656913938514	76.73589388507357
31	0.20824271086448182	93.91667175292969	99.375	93.8641851839995	93.84543005455586	93.73710038945036	0.6367293462141485	85.02603912353516	95.83332824707031	85.52741371724768	83.61531928647072	83.9324384445285
32	0.14413469854121408	95.91667175292969	99.66667175292969	95.80619002596946	95.86132027911154	95.79671695154768	0.5862049567852713	85.28645324707031	96.484375	84.8425881124327	84.53301235685464	84.19793201281884
33	0.13087714246008544	95.95833587646484	99.79167175292969	95.89195107118137	95.93577890071826	95.8664595577194	0.5488487135956651	85.80728912353516	97.00520324707031	85.8704833699002	84.70032088617822	84.70067989648095
34	0.13252408831690748	96.25	99.58333587646484	96.2434420519806	96.3211887136603	96.24538862179868	0.5721518499800974	85.80728912353516	96.74478912353516	85.92736742906362	84.45579556030118	84.74016431556126
35	0.11249328916465554	97.29167175292969	99.66667175292969	97.28290610446491	97.27470508282475	97.2521931823304	0.5723921593744308	85.80728912353516	96.875	85.73335183442211	84.66707451219341	84.6040935701327
36	0.10213591638176392	96.91667175292969	99.58333587646484	96.68129494709348	96.83114677806653	96.72846119609821	0.6422124998207437	86.328125	96.09375	86.5435137374604	85.37750648044766	85.33453246050408
37	0.11268945440494765	96.83333587646484	99.54167175292969	96.85710811213177	96.75208352861233	96.78548074070761	0.5663735513991052	86.58853912353516	97.78645324707031	86.8674426129898	85.81733677947696	85.941732014885
38	0.1065513018053025	97	99.58333587646484	96.99022198371489	97.06370175134336	97.00233133993103	0.5319015626252318	87.23957824707031	97.91666412353516	87.29685570500604	86.35952543493221	86.29363570756819
39	0.10826301488947744	96.79167175292969	99.70833587646484	96.79634062023936	96.8068576006065	96.75808234310551	0.627327265998853	85.28645324707031	95.96353912353516	85.01162821716545	83.94136700457099	83.96492029755771
40	0.09315638253077244	97.375	99.83333587646484	97.34150751333266	97.34992492752956	97.3122009242705	0.4866437931850669	87.63020324707031	97.265625	87.8774794828973	86.67623851603827	86.82038648688362
41	0.1009860298022007	97.125	99.5	96.9746737489325	97.20131080944023	97.05265334233279	0.6095199544239828	86.19791412353516	96.875	86.3616315500278	84.41578325026383	84.76675735828805
42	0.08246480200750132	97.75	99.75	97.56115826523784	97.74330398739451	97.62297487367391	0.6027332629473676	85.28645324707031	96.61457824707031	85.41564425231938	84.00743898710108	83.99623046433933
43	0.10667483924965684	96.875	99.66667175292969	96.86185947474056	96.78276970983933	96.79860373767819	0.5667034734457653	86.84895324707031	96.875	86.98196917812112	85.65513196301681	85.86747814733396
44	0.09368032977295418	97.29167175292969	99.625	97.30089108308746	97.18606707198241	97.21138837240277	0.6460495966258956	85.546875	96.09375	85.57532588763347	84.18188125322044	84.25728921101116
45	0.08472308226453606	97.41667175292969	99.66667175292969	97.28129080801469	97.43760178869705	97.33722522380053	0.5685326548409648	86.06770324707031	97.52603912353516	86.06886131273524	84.77192359858192	84.79598295006812
46	0.09077879162970931	97.33333587646484	99.58333587646484	97.39802014737955	97.30466139226282	97.32602418811354	0.6489807178343957	86.71875	96.35416412353516	87.21502586441383	85.36582194748654	85.76085903941151
47	0.08501588701736182	97.625	99.54167175292969	97.47880424897016	97.50950093886723	97.47125073106348	0.5671104661131684	86.45832824707031	97.13541412353516	86.46906780895061	85.33550894940132	85.2525719107127
48	0.08324655767413787	97.75	99.625	97.74788990092634	97.65084959513528	97.6784725739868	0.5682102059880663	87.63020324707031	96.875	87.8878590024602	86.66688998666471	86.75982076480398
49	0.06300133127253503	98.20833587646484	99.79167175292969	98.17744197298308	98.15816119476708	98.13803906334113	0.5392712791751061	85.9375	97.78645324707031	86.10132916175509	84.93650748500559	84.94668938493079
50	0.07777960512709493	97.79167175292969	99.79167175292969	97.79705806790341	97.56177862810851	97.65830044908103	0.6153792121555549	87.23957824707031	96.61457824707031	86.9563899765088	86.55855096092893	86.35443775622258
51	0.07431688455748371	97.83333587646484	99.79167175292969	97.82169580999341	97.76322526172433	97.76448791895983	0.5655693228909513	87.76041412353516	97.265625	87.99716632703662	86.42446049986727	86.77802832782673
52	0.08244740679452661	97.70833587646484	99.66667175292969	97.56901031015155	97.61581528479346	97.56499479073457	0.6222923099801392	86.19791412353516	96.875	86.44617036959727	84.70859622924704	85.05893645693804
53	0.07682136115831478	98	99.5	97.98197386788718	98.0228692725251	97.98897919642111	0.5844047385119969	86.45832824707031	97.265625	86.29206510102037	84.85401349450163	85.04731074266287
54	0.08261375899737079	97.83333587646484	99.66667175292969	97.79057317741288	97.81963514900788	97.77917374127105	0.5761554081777831	87.63020324707031	97.13541412353516	87.86695934948686	86.4336450991645	86.45388778955918
55	0.08562728520754415	97.58333587646484	99.66667175292969	97.61532782412768	97.41666097810113	97.47889934092466	0.5991054230368414	86.84895324707031	97.265625	86.64485953192231	85.46420795169232	85.69309955762807
56	0.08177389253493554	97.70833587646484	99.625	97.73331521358052	97.65953923167388	97.67119987153069	0.5580425619051917	87.109375	97.91666412353516	87.1026363831515	85.86887889610043	86.0148126400116
57	0.053141845039014396	98.5	99.875	98.42525702280031	98.45533821900281	98.42439687423884	0.5561597018143706	86.58853912353516	97.00520324707031	86.3086115241527	85.39176301379055	85.40530240754607
58	0.07087459846748971	97.91667175292969	99.75	97.86177940616976	97.90260171984666	97.8634508159836	0.5331519912965632	88.02082824707031	97.52603912353516	87.79295007363989	86.81072664645882	86.86775185882038
59	0.06340284254984	98.04167175292969	99.79167175292969	98.05625569226541	98.08429899662715	98.05633720433553	0.5407557115489302	87.5	97.52603912353516	87.67484661462906	86.26652498523589	86.46988114368746
60	0.06356192696917182	98.33333587646484	99.75	98.2754599305444	98.3111709100892	98.27086941884022	0.5985758209518602	87.109375	97.265625	86.73841568299171	85.67634475800934	85.75633124733203
61	0.05974367190618068	98.125	99.75	97.99108034762625	98.10168004512931	98.02560979736027	0.6114987154887785	87.109375	97.13541412353516	87.09452482193652	85.77643032117375	86.04257062957706
62	0.07090626279765275	97.83333587646484	99.70833587646484	97.87086342816575	97.82891928430126	97.82333195583092	0.5577255122686134	86.84895324707031	97.39582824707031	87.45180776353824	86.11068530968406	86.1027442364258
63	0.06914113055216148	97.95833587646484	99.70833587646484	98.0339604622214	97.99438883241461	97.99965480116366	0.5761977848647651	86.58853912353516	96.61457824707031	86.57991013256319	85.35742730361002	85.3737014009792
64	0.0656270595890237	98.20833587646484	99.5	98.15608448668905	98.30301049792835	98.20967375095562	0.5761010812954434	87.890625	96.74478912353516	87.66972520249286	86.64632631309728	86.74010089592393
65	0.06522832035445997	98.33333587646484	99.70833587646484	98.21538958520058	98.26046020812132	98.22165549108985	0.5348263052546827	88.54166412353516	97.39582824707031	88.97610662177284	87.102253364769	87.47093927182875
66	0.06712825929280371	98.25	99.70833587646484	98.07017637709787	98.19129474743225	98.10704510058713	0.6239087036483397	85.9375	95.83332824707031	85.63033819107272	84.64786326175562	84.53795362266507
67	0.06256688273861073	98.08333587646484	99.75	98.03790920276639	98.06580244980432	98.03088377110356	0.6583825302980889	85.9375	96.35416412353516	85.67963441144805	84.96639016664047	84.89389722979482
68	0.06712425567326136	98.20833587646484	99.70833587646484	98.2237987734009	98.08985279961571	98.13591369130555	0.601740195366195	87.109375	97.52603912353516	87.17996043745693	85.68114231756284	85.9112045732723
69	0.0647626079118345	98.29167175292969	99.66667175292969	98.30517588399927	98.31101706587543	98.29725632084983	0.5564300644352139	86.84895324707031	97.52603912353516	86.91783542133521	85.60418912890754	85.71147907569194
70	0.06730859435842527	98	99.79167175292969	97.95311263674792	97.9516114184905	97.93080552595224	0.5067562867989182	88.93228912353516	97.52603912353516	88.47611015121603	87.5945367731976	87.5652828904875
71	0.047635923260822895	98.79167175292969	99.83333587646484	98.8126870305179	98.72690571825696	98.75625660537473	0.5699980284739846	88.02082824707031	96.74478912353516	87.77391006386492	86.6873692640276	86.8896050313301
72	0.0611141878614823	98.375	99.83333587646484	98.45690615259596	98.26442018875248	98.33965941688216	0.5547194995451719	87.76041412353516	97.13541412353516	87.48269994874731	86.54017481614478	86.63377973001208
73	0.07198616830651493	98.04167175292969	99.75	98.01694394189192	97.86529064699307	97.90861161336888	0.6165281085789805	85.546875	97.52603912353516	85.53940839574985	84.26057706721035	84.32048939073076
74	0.06942433569968368	97.91667175292969	99.79167175292969	97.95340534775814	97.80997166300864	97.85656281470366	0.5840651574762887	87.109375	97.13541412353516	87.35135241313156	85.8359136691427	86.0985404175887
75	0.05253134131373372	98.41667175292969	99.875	98.39308918504153	98.44529392381372	98.40285206362806	0.5662447631031379	87.109375	97.52603912353516	86.79758517524832	85.7631188169361	85.94081471196576
76	0.05583603851070317	98.33333587646484	99.79167175292969	98.34346761996574	98.43343194247399	98.3743602418538	0.5645391630666078	87.23957824707031	96.61457824707031	87.25096840843784	85.74613017353944	86.02832636376868
77	0.0821591750260753	97.66667175292969	99.54167175292969	97.73102984412473	97.4159579753633	97.55189729038572	0.5650260795470482	87.36978912353516	97.265625	87.94766830077702	86.08579086050926	86.46330095302928
78	0.054528612248250286	98.375	99.83333587646484	98.32173353439873	98.50666271213788	98.3949727410415	0.5868555416620135	85.80728912353516	97.65625	86.00570652439693	84.73541077890265	84.79215571526137
79	0.06163544775898724	98.29167175292969	99.79167175292969	98.19882313363617	98.23544851534723	98.20439557218641	0.624044565394191	86.71875	96.484375	86.20895765586782	85.32392357329778	85.36242871597868
80	0.05427836112115377	98.58333587646484	99.70833587646484	98.74405306434345	98.59400728052996	98.65234161675332	0.593184257474301	87.63020324707031	97.00520324707031	87.00153695366534	85.94956826652695	86.02752609330265
81	0.06056026827621584	98.33333587646484	99.75	98.28669827441782	98.29833573363564	98.27656768781104	0.5787130162643734	86.328125	97.65625	86.37448296438511	85.45000907172371	85.4092172832305
82	0.06992005616581688	98.04167175292969	99.58333587646484	98.10498699657595	97.96184260405838	98.00766283214158	0.5942779535495598	87.63020324707031	97.00520324707031	87.50469115847177	86.92367307980574	86.71665243531682
83	0.06319903118826914	98.29167175292969	99.83333587646484	98.29514943437302	98.28157768053457	98.27659358598795	0.5429895214231996	88.15103912353516	96.875	87.88856921260341	87.11154875579157	87.0098845337037
84	0.06205312296146682	98.41667175292969	99.58333587646484	98.37287012200936	98.33299136608858	98.3373653454431	0.5589815116545651	87.76041412353516	97.39582824707031	87.34725891912507	86.50766890597929	86.56924177081446
85	0.06256388870630568	98.25	99.70833587646484	98.21566958489697	98.25786509235373	98.21954480021614	0.5540624408281095	87.63020324707031	97.39582824707031	87.88423606543655	86.44333902781965	86.77183358658917
86	0.056205196144001095	98.5	99.79167175292969	98.44118066387358	98.44701629248532	98.42967888400321	0.57505655692997	87.76041412353516	97.65625	87.30382409546581	86.48352933396738	86.46505336425464
87	0.05831476931964668	98.5	99.83333587646484	98.61059059269348	98.31942317664272	98.44380657783614	0.5252543635081869	87.5	97.00520324707031	87.53930431409144	86.33856791241021	86.49343012745497
88	0.07186485482224574	98	99.625	97.99796515748207	97.95532138454774	97.95558002098798	0.5942117184510304	86.58853912353516	96.74478912353516	86.34535972619832	85.42261833563461	85.5712728527748
89	0.05142572634931033	98.5	99.79167175292969	98.53829083812343	98.56986837601173	98.54101802359244	0.6313821980244635	86.84895324707031	96.61457824707031	86.75427084811098	85.52053373548995	85.4954558901165
90	0.06159716639628944	98.33333587646484	99.66667175292969	98.36002063371303	98.21743757049407	98.27317177129744	0.638805429906976	86.58853912353516	96.22395324707031	87.11982997824568	85.09884983602129	85.46209383021483
91	0.05486285459327822	98.66667175292969	99.75	98.5302264861306	98.547966745022	98.52094412378548	0.6082173003927475	87.36978912353516	97.00520324707031	87.28054191016332	86.12296877784988	86.24492371886443
92	0.05522312714795893	98.20833587646484	99.875	98.13972728540851	98.2600269165324	98.1828987360296	0.6020743432327436	86.71875	97.52603912353516	86.76535135822058	85.41591613087233	85.54145864419347
93	0.0629666470286126	98.08333587646484	99.70833587646484	98.14319705471232	98.08773587725119	98.0952012942509	0.5759144242086526	87.36978912353516	97.52603912353516	87.42978787979978	86.23975888525325	86.25953916382363
94	0.05262677946477197	98.625	99.83333587646484	98.59357810653759	98.56472563699555	98.56583788629649	0.5538467630597097	88.41145324707031	97.00520324707031	88.49740029703757	87.34432547010769	87.47851980523112
95	0.05486098628452358	98.5	99.83333587646484	98.402955589922	98.40934557867354	98.3916013817955	0.5686482160508604	86.71875	97.39582824707031	86.38338212376699	85.63574150088543	85.5784167510076
96	0.04625589760777075	98.75	99.75	98.64999895002732	98.74579843584108	98.68846166118131	0.5753928397266085	88.02082824707031	96.875	88.21720165159333	86.74510165123432	87.00521417960134
97	0.06749932259864484	98.25	99.58333587646484	98.37458934666878	98.29074025030123	98.31856970567819	0.5504290151833023	86.84895324707031	97.39582824707031	87.31329662306743	85.86392730479088	86.01261705112188
98	0.05403463866872092	98.20833587646484	99.91667175292969	98.22858820270251	98.32830520015297	98.25916730474322	0.5374889305823368	88.80207824707031	97.65625	89.3869214025989	87.73490763165357	88.04881618431737
99	0.060475897342936756	98.04167175292969	99.75	97.85774785381753	98.10422231462947	97.9630079628403	0.6789189551733822	86.19791412353516	96.35416412353516	86.47378929302414	85.14298870368958	85.2132571626157
100	0.06323407015569198	98.25	99.70833587646484	98.3073842516146	98.12818500017855	98.20342708351232	0.5307742634018666	87.890625	97.39582824707031	87.74108466465903	86.38837417623401	86.54392660884918
