# Supplementary material for: Toxic chinese herbal medicine recognition in real-world images via multi-scale and attention-enhanced EfficientNetV2
Source: PLoS One. 2026 Mar 19;21(3):e0344262. doi: 10.1371/journal.pone.0344262 (PMC13002182; doi:10.1371/journal.pone.0344262)
Supplement: S6 File — Numerical data underlying all figures and reported metrics, including complete training logs, evaluation results, per-class performance values, and confusion matrices. (ZIP) [file pone.0344262.s006.zip › Dataset/results/ResNext152/per_cls_acc.csv]

1	0.65	0.95	0.3	0.2	0.15	0.0	0.0625	0.33333334	0.23076923	0.6363636	0.05	0.65	0.0	0.3846154	0.47058824	0.45	0.9	0.18181819	0.8	0.11111111	0.0	0.0	0.8	0.11111111	0.5	0.0	0.2857143	0.6	0.65	0.05	0.375	0.1	0.5294118	0.36363637	0.2777778	0.3	0.05	0.23076923	0.7777778	0.75	0.6	0.04761905	0.0	0.0	0.29411766	0.09090909	0.0
2	0.4	0.9	0.65	0.6	0.75	0.15	0.0	0.16666667	0.53846157	0.27272728	0.3	0.7	0.6666667	0.46153846	0.05882353	0.4	0.7	1.0	0.8	0.8888889	0.54545456	0.75	0.9	0.5555556	0.8	0.46153846	0.42857143	0.75	0.6	0.65	0.0	0.6	0.64705884	0.45454547	0.11111111	0.95	0.75	0.30769232	0.8888889	0.2	1.0	0.8095238	0.6666667	0.64285713	0.1764706	0.27272728	0.375
3	0.85	0.9	0.65	0.85	0.6	0.65	0.3125	0.22222222	0.15384616	0.90909094	0.6	0.95	0.46666667	0.9230769	0.29411766	0.75	0.75	0.6818182	0.4	1.0	0.27272728	0.4375	0.85	0.6111111	0.8	0.15384616	0.0	0.65	0.95	0.55	1.0	0.35	0.3529412	0.45454547	0.16666667	0.8	0.35	0.3846154	0.8888889	0.6	0.93333334	0.71428573	0.5555556	0.35714287	0.47058824	1.0	0.5
4	0.75	0.85	0.3	0.85	0.85	0.75	0.0625	0.6111111	0.61538464	1.0	1.0	0.75	1.0	0.0	0.5882353	0.45	0.9	0.77272725	0.7	0.44444445	0.18181819	0.75	0.9	0.7222222	0.8	0.46153846	0.2857143	0.55	0.8	0.5	0.6875	0.9	0.1764706	0.18181819	0.6111111	0.8	0.85	0.07692308	0.8888889	0.85	0.73333335	0.0	0.7777778	0.35714287	0.5294118	0.90909094	0.625
5	0.85	1.0	0.65	0.75	0.55	0.65	0.3125	0.3888889	0.46153846	0.90909094	0.6	0.6	0.6	0.84615386	0.9411765	0.5	0.9	0.8636364	0.5	1.0	0.72727275	0.8125	0.85	0.9444444	0.6	0.61538464	0.5714286	0.7	0.9	0.5	0.375	0.4	0.47058824	0.72727275	0.3888889	0.7	0.95	0.15384616	0.8888889	0.8	0.8666667	0.71428573	0.5555556	0.21428572	0.47058824	0.72727275	0.875
6	0.75	0.8	0.35	1.0	0.65	0.7	0.5625	0.5	0.84615386	1.0	0.8	0.85	0.46666667	0.07692308	0.8235294	0.6	0.3	0.8636364	0.2	0.8888889	0.27272728	0.4375	1.0	0.44444445	0.85	0.3846154	0.2857143	1.0	0.85	0.45	0.875	0.55	0.1764706	0.8181818	0.5555556	0.9	1.0	0.3846154	0.7777778	0.55	0.93333334	0.85714287	0.7777778	0.5	0.9411765	0.45454547	0.875
7	0.75	1.0	0.05	1.0	0.9	0.55	0.4375	0.7222222	0.3846154	1.0	0.8	0.95	0.8	0.6923077	0.29411766	0.7	1.0	1.0	1.0	1.0	0.8181818	0.8125	0.6	0.8333333	0.7	0.46153846	0.42857143	0.6	0.8	0.65	0.3125	0.75	0.7647059	0.54545456	0.3888889	0.8	0.95	0.61538464	0.8888889	0.1	0.73333335	0.85714287	0.5555556	0.42857143	0.7647059	0.8181818	0.625
8	0.5	0.8	0.6	0.95	0.6	0.6	0.5625	0.7777778	0.9230769	0.90909094	0.65	0.9	0.8	0.23076923	0.29411766	0.8	0.6	1.0	0.7	0.8888889	0.6363636	0.625	0.85	0.5555556	0.95	0.3846154	0.5714286	0.9	0.5	0.35	0.75	1.0	0.8235294	0.8181818	0.16666667	0.9	0.3	0.15384616	0.7777778	0.9	0.93333334	0.61904764	0.8888889	0.5	0.64705884	0.45454547	0.75
9	0.8	1.0	0.65	0.8	0.9	0.65	0.4375	0.6666667	0.61538464	1.0	0.7	1.0	0.8	0.53846157	0.11764706	0.75	0.6	0.95454544	0.6	0.8888889	0.54545456	0.625	0.9	0.8333333	1.0	0.61538464	0.71428573	1.0	0.9	0.5	0.375	0.8	0.5294118	0.45454547	0.6666667	0.9	0.7	0.3846154	0.8888889	0.85	0.93333334	0.52380955	0.33333334	0.78571427	0.4117647	1.0	0.875
10	0.8	0.9	0.8	0.7	0.95	0.55	0.625	0.7777778	0.61538464	1.0	0.5	0.8	0.6666667	0.6923077	0.1764706	0.6	0.9	1.0	0.9	1.0	0.8181818	0.75	0.8	0.3888889	0.9	0.61538464	0.5714286	0.85	0.75	0.75	0.5	0.9	0.47058824	0.90909094	0.7222222	0.7	0.75	0.15384616	0.7777778	0.9	0.8	0.7619048	0.44444445	0.21428572	0.7058824	0.72727275	1.0
11	0.8	1.0	0.7	0.85	0.9	0.65	0.5625	0.5555556	0.84615386	0.72727275	0.6	1.0	0.8666667	0.7692308	0.88235295	0.75	0.85	1.0	0.7	1.0	0.8181818	0.75	1.0	1.0	0.8	0.6923077	0.85714287	0.75	0.85	0.75	0.625	0.85	0.4117647	0.54545456	0.2777778	0.9	0.8	0.84615386	0.7777778	0.65	0.93333334	0.8095238	0.8888889	0.5714286	0.9411765	1.0	1.0
12	0.75	1.0	0.8	1.0	0.9	0.4	0.1875	0.6666667	0.7692308	0.90909094	0.85	0.9	0.8	0.15384616	0.8235294	0.75	1.0	1.0	0.4	1.0	0.6363636	0.8125	0.85	0.7222222	0.85	0.46153846	0.71428573	0.9	0.9	0.65	0.875	0.85	0.7647059	0.90909094	0.7222222	0.85	1.0	0.61538464	0.7777778	0.15	0.8	0.42857143	0.5555556	0.71428573	0.8235294	0.6363636	0.375
13	0.75	0.95	0.6	1.0	0.8	0.3	0.5	0.7222222	0.61538464	0.8181818	0.85	0.95	0.8	0.6923077	0.9411765	0.8	0.9	1.0	0.4	0.8888889	0.72727275	0.875	0.95	1.0	0.95	0.6923077	0.71428573	0.95	0.9	0.7	0.625	0.9	0.5294118	0.72727275	0.5555556	0.95	0.55	0.61538464	0.8888889	0.35	0.93333334	0.95238096	0.5555556	0.64285713	0.7058824	0.72727275	0.75
14	0.7	0.9	0.9	1.0	1.0	0.7	0.625	0.7222222	0.46153846	0.54545456	0.55	0.95	0.53333336	1.0	0.88235295	0.6	0.4	0.95454544	0.3	1.0	0.54545456	0.8125	0.95	0.8888889	0.75	0.46153846	0.5714286	0.45	0.85	0.85	0.75	0.15	0.5294118	0.90909094	0.33333334	0.9	0.95	0.3846154	0.7777778	0.3	1.0	0.9047619	0.5555556	0.64285713	0.47058824	1.0	0.375
15	0.65	0.9	0.25	0.95	0.1	0.55	0.125	0.22222222	0.84615386	0.72727275	0.45	1.0	0.8666667	0.46153846	0.7058824	0.8	1.0	0.90909094	0.8	0.8888889	0.72727275	0.9375	1.0	0.8333333	0.6	0.53846157	0.42857143	0.75	0.95	0.75	0.8125	1.0	0.7058824	0.6363636	0.6666667	0.7	0.8	0.3846154	0.44444445	0.85	0.8	0.95238096	0.6666667	0.85714287	0.7058824	0.90909094	0.75
16	0.75	0.95	0.65	0.95	0.9	0.55	0.5625	0.7222222	0.7692308	1.0	0.7	0.95	0.8	0.23076923	0.8235294	0.95	0.85	1.0	0.7	1.0	0.72727275	0.9375	0.75	0.7222222	0.5	0.61538464	0.71428573	0.65	1.0	0.75	0.5	1.0	0.4117647	0.72727275	0.5555556	0.8	0.45	0.61538464	0.8888889	0.8	0.93333334	0.8095238	0.7777778	0.5	0.7647059	0.54545456	1.0
17	0.9	0.95	0.55	1.0	0.85	0.85	0.1875	0.8333333	0.84615386	0.90909094	0.65	0.9	0.8	0.9230769	0.8235294	0.55	0.65	1.0	0.3	0.8888889	0.54545456	0.6875	0.9	0.8888889	0.85	0.46153846	0.71428573	0.85	0.95	0.6	0.75	0.8	0.64705884	0.90909094	0.7777778	0.75	1.0	0.53846157	0.8888889	0.9	0.8666667	0.9047619	0.5555556	0.78571427	0.64705884	0.90909094	0.875
18	0.8	1.0	0.2	0.8	0.8	0.55	0.3125	0.3888889	0.9230769	0.72727275	0.9	1.0	0.8666667	1.0	0.7647059	0.55	0.95	1.0	0.4	0.8888889	0.72727275	0.875	0.85	0.8333333	0.75	0.46153846	0.85714287	0.95	0.85	0.75	0.5	0.95	0.8235294	0.45454547	0.7222222	0.9	0.85	0.3846154	0.7777778	0.5	0.8666667	0.85714287	0.7777778	0.64285713	0.7647059	1.0	0.875
19	0.65	1.0	0.6	1.0	0.8	0.65	0.5625	0.5555556	0.7692308	0.8181818	0.75	1.0	0.73333335	0.9230769	0.88235295	0.95	0.95	1.0	0.7	0.5555556	0.72727275	0.9375	1.0	0.8888889	0.9	0.61538464	0.71428573	0.85	0.9	0.65	0.75	0.7	0.64705884	0.54545456	0.33333334	0.85	0.75	0.6923077	0.7777778	0.95	1.0	0.85714287	0.6666667	0.64285713	0.7058824	0.90909094	0.75
20	0.75	0.9	0.5	0.95	0.75	0.75	0.375	0.6111111	0.46153846	0.90909094	0.45	0.75	0.6666667	0.61538464	0.7647059	0.6	0.85	1.0	0.6	1.0	0.27272728	1.0	0.9	0.7777778	0.95	0.6923077	0.5714286	0.95	0.85	0.7	0.6875	0.9	0.5294118	0.90909094	0.6666667	0.85	0.9	0.3846154	0.7777778	0.85	0.93333334	0.95238096	0.6666667	0.71428573	0.8235294	0.8181818	0.375
21	0.45	1.0	0.35	0.95	1.0	0.85	0.5625	0.5555556	0.61538464	1.0	0.7	0.9	0.73333335	1.0	0.9411765	0.9	0.65	1.0	0.3	1.0	0.72727275	1.0	0.95	1.0	0.8	0.7692308	0.71428573	1.0	0.85	0.8	0.4375	0.55	0.5882353	0.8181818	0.3888889	0.85	0.6	0.46153846	0.8888889	0.6	0.93333334	0.9047619	0.8888889	0.78571427	0.9411765	0.8181818	0.75
22	0.7	1.0	0.4	1.0	0.9	0.5	0.4375	0.44444445	0.3846154	0.90909094	0.7	0.95	0.8	0.61538464	1.0	0.75	0.9	1.0	0.4	0.8888889	0.72727275	0.875	0.85	0.8333333	0.95	0.7692308	0.42857143	0.9	0.5	0.7	0.875	0.95	0.7647059	0.8181818	0.6666667	0.9	0.65	0.61538464	0.7777778	0.55	0.8666667	0.8095238	0.7777778	0.64285713	0.88235295	0.90909094	0.625
23	0.7	0.95	0.6	0.85	0.9	0.8	0.4375	0.7777778	0.61538464	0.72727275	0.95	1.0	0.6666667	0.46153846	0.8235294	0.65	0.75	1.0	0.7	1.0	0.6363636	0.8125	0.8	0.7777778	1.0	0.84615386	0.71428573	0.9	0.7	0.55	0.625	1.0	0.64705884	0.72727275	0.7777778	0.8	0.75	0.61538464	0.8888889	0.2	0.8666667	0.85714287	0.7777778	0.85714287	0.7058824	0.8181818	0.875
24	0.9	1.0	0.75	1.0	1.0	0.85	0.5625	0.7222222	0.6923077	0.90909094	0.75	0.9	0.46666667	0.9230769	0.8235294	0.8	0.95	1.0	0.6	1.0	0.6363636	0.75	1.0	0.8888889	0.9	0.61538464	0.2857143	0.95	0.85	0.85	0.625	0.85	0.5294118	0.90909094	0.8333333	0.85	0.95	0.53846157	0.7777778	0.95	0.73333335	0.9047619	0.8888889	0.64285713	0.64705884	0.8181818	0.875
25	0.75	1.0	0.75	0.9	0.75	0.9	0.5625	0.33333334	0.46153846	1.0	0.7	0.9	0.73333335	0.61538464	0.64705884	0.95	0.85	0.90909094	0.6	1.0	0.8181818	0.8125	0.95	1.0	0.95	0.61538464	0.71428573	0.95	0.95	0.85	0.625	1.0	0.7058824	0.72727275	0.5	1.0	0.85	0.53846157	0.8888889	0.85	0.8	0.85714287	0.33333334	0.9285714	0.9411765	1.0	0.625
26	0.85	0.85	0.65	1.0	1.0	0.75	0.625	0.5	0.61538464	0.8181818	0.9	0.85	0.8666667	0.3846154	0.88235295	0.65	0.95	1.0	0.4	0.7777778	0.72727275	0.9375	0.95	0.8333333	0.85	0.61538464	0.71428573	0.85	0.9	0.7	0.6875	1.0	0.64705884	0.6363636	0.6111111	0.9	0.85	0.7692308	0.8888889	0.85	0.8666667	0.7619048	0.6666667	0.64285713	0.64705884	0.90909094	0.625
27	0.65	0.9	0.55	0.95	0.85	0.8	0.3125	0.5	0.84615386	0.90909094	0.7	0.9	0.8	0.7692308	0.8235294	0.75	0.9	1.0	0.7	0.8888889	0.54545456	0.6875	0.8	0.7777778	0.65	0.61538464	0.71428573	0.9	0.95	0.55	0.75	0.75	0.88235295	0.72727275	0.44444445	0.85	1.0	0.9230769	0.8888889	0.8	0.93333334	0.6666667	0.5555556	0.9285714	0.7647059	0.90909094	1.0
28	0.7	1.0	0.95	0.95	0.9	0.85	0.4375	0.5555556	0.61538464	1.0	0.75	1.0	0.8	1.0	0.9411765	0.9	0.7	1.0	0.6	0.8888889	0.6363636	0.9375	0.85	0.7222222	0.8	0.6923077	0.5714286	0.7	0.85	0.55	0.6875	0.9	0.5294118	0.90909094	0.2777778	0.95	0.65	0.6923077	0.8888889	0.85	0.73333335	0.95238096	0.5555556	0.64285713	0.8235294	0.8181818	0.875
29	0.85	0.85	0.95	1.0	0.95	0.85	0.5	0.5	0.61538464	0.90909094	0.8	0.9	0.6666667	0.9230769	0.64705884	0.85	0.9	0.95454544	0.6	0.6666667	0.72727275	0.875	1.0	0.8888889	1.0	0.61538464	0.71428573	0.65	0.9	0.75	0.5	0.7	0.5882353	0.8181818	0.6666667	0.9	0.95	0.6923077	0.7777778	0.85	0.8666667	0.85714287	0.5555556	0.64285713	0.88235295	0.72727275	0.625
30	0.75	1.0	0.95	0.85	0.9	0.75	0.25	0.6666667	0.6923077	0.90909094	0.95	0.85	0.73333335	0.53846157	0.7647059	0.9	0.95	1.0	0.4	0.6666667	0.72727275	0.625	0.95	0.9444444	1.0	0.46153846	0.5714286	1.0	0.9	0.9	0.5625	0.85	0.47058824	0.72727275	0.33333334	0.95	0.95	0.53846157	0.7777778	0.8	0.8666667	1.0	0.7777778	0.85714287	0.64705884	1.0	0.5
31	0.8	1.0	0.8	0.95	0.9	0.85	0.375	0.6111111	0.61538464	0.8181818	0.85	1.0	0.73333335	0.84615386	0.88235295	0.9	0.9	1.0	0.8	1.0	0.8181818	0.9375	1.0	0.8888889	0.95	0.53846157	0.71428573	0.9	0.9	0.85	0.5625	0.95	0.7058824	0.90909094	0.7222222	1.0	0.95	0.7692308	0.8888889	0.85	0.8666667	0.9047619	0.6666667	0.71428573	0.8235294	1.0	0.625
32	0.9	1.0	0.8	0.95	0.95	0.8	0.4375	0.7777778	0.6923077	1.0	0.85	0.95	0.8	0.9230769	0.7647059	0.95	0.95	1.0	0.6	0.8888889	0.72727275	1.0	0.95	0.9444444	0.95	0.6923077	0.71428573	1.0	0.95	0.85	0.625	0.95	0.7647059	0.90909094	0.7222222	1.0	0.95	0.84615386	0.8888889	0.85	1.0	0.9047619	0.6666667	0.78571427	0.8235294	1.0	0.875
33	0.75	1.0	0.8	1.0	1.0	0.9	0.5	0.8333333	0.61538464	0.90909094	0.85	0.95	0.8666667	0.84615386	0.7058824	0.95	0.95	1.0	0.8	1.0	0.72727275	0.9375	1.0	1.0	1.0	0.61538464	0.71428573	1.0	0.95	0.9	0.75	1.0	0.7058824	0.72727275	0.6666667	0.95	0.95	0.7692308	0.7777778	0.85	0.93333334	0.9047619	0.44444445	0.5714286	0.88235295	0.90909094	1.0
34	0.8	1.0	0.8	1.0	1.0	0.75	0.375	0.7222222	0.7692308	1.0	0.8	0.95	0.8	0.84615386	0.8235294	0.85	1.0	1.0	0.7	0.8888889	0.72727275	0.875	0.95	0.9444444	0.95	0.61538464	0.71428573	0.95	0.85	0.8	0.6875	1.0	0.64705884	0.72727275	0.7777778	1.0	0.9	0.61538464	0.8888889	0.95	0.93333334	0.9047619	0.5555556	0.64285713	0.9411765	1.0	0.75
35	0.8	1.0	0.85	1.0	1.0	0.85	0.375	0.7222222	0.53846157	0.90909094	0.8	0.95	0.8	0.84615386	0.88235295	0.9	0.95	1.0	0.7	1.0	0.8181818	0.875	0.95	1.0	0.9	0.6923077	0.71428573	0.95	0.9	0.9	0.6875	1.0	0.7058824	0.8181818	0.6111111	0.95	0.9	0.61538464	0.8888889	0.85	0.8666667	0.95238096	0.7777778	0.71428573	0.88235295	1.0	0.75
36	0.85	1.0	0.8	0.95	0.9	0.85	0.625	0.6666667	0.61538464	0.90909094	0.9	1.0	0.8666667	0.9230769	0.88235295	0.9	0.95	1.0	0.8	0.8888889	0.8181818	1.0	1.0	1.0	1.0	0.61538464	0.71428573	1.0	0.9	0.9	0.8125	1.0	0.7058824	0.72727275	0.7777778	0.95	0.95	0.46153846	0.8888889	0.85	0.93333334	0.9047619	0.7777778	0.85714287	0.88235295	0.90909094	0.625
37	0.85	1.0	0.9	1.0	1.0	0.9	0.5	0.6666667	0.7692308	0.90909094	0.85	0.9	0.93333334	0.84615386	0.88235295	0.9	0.95	1.0	0.6	1.0	0.8181818	1.0	1.0	0.8333333	0.95	0.61538464	0.71428573	1.0	0.95	0.8	0.6875	0.95	0.5882353	0.72727275	0.8333333	0.95	1.0	0.53846157	0.8888889	0.9	0.8666667	0.95238096	0.7777778	0.9285714	0.7647059	1.0	0.75
38	0.85	1.0	1.0	1.0	0.9	0.85	0.5625	0.6111111	0.7692308	0.90909094	0.9	1.0	0.8666667	0.9230769	0.8235294	0.9	0.95	1.0	0.8	1.0	0.72727275	0.9375	1.0	1.0	0.95	0.53846157	0.5714286	0.95	0.95	0.75	0.6875	1.0	0.7647059	0.8181818	0.8333333	0.95	0.95	0.7692308	0.8888889	0.85	0.8666667	0.95238096	0.7777778	0.78571427	0.88235295	1.0	0.75
39	0.9	1.0	0.95	1.0	0.95	0.9	0.5625	0.7222222	0.6923077	1.0	0.75	0.85	0.8	0.84615386	0.7647059	0.9	1.0	1.0	0.7	1.0	0.72727275	0.875	0.9	1.0	1.0	0.61538464	0.71428573	1.0	0.9	0.95	0.75	1.0	0.7058824	0.72727275	0.8333333	0.95	0.95	0.53846157	0.8888889	0.9	0.93333334	0.95238096	0.5555556	0.64285713	0.88235295	1.0	0.75
40	0.75	1.0	0.9	1.0	0.95	0.9	0.4375	0.7222222	0.6923077	0.90909094	0.85	0.85	0.8666667	0.9230769	0.9411765	0.9	0.9	1.0	0.7	1.0	0.8181818	0.9375	1.0	0.9444444	0.95	0.6923077	0.5714286	1.0	0.95	0.8	0.75	1.0	0.7058824	0.72727275	0.7222222	1.0	1.0	0.61538464	0.7777778	0.85	0.8666667	0.9047619	0.8888889	0.71428573	0.8235294	1.0	0.875
41	0.8	1.0	0.9	0.95	0.85	0.8	0.5625	0.6666667	0.6923077	0.90909094	0.85	1.0	0.93333334	0.9230769	0.9411765	0.9	0.9	1.0	0.8	1.0	0.8181818	1.0	0.95	0.9444444	0.95	0.6923077	0.71428573	1.0	0.9	0.95	0.75	0.95	0.7647059	0.8181818	0.7222222	1.0	1.0	0.6923077	0.8888889	0.85	0.8666667	0.9047619	0.6666667	0.78571427	0.88235295	0.90909094	0.75
42	0.9	1.0	0.95	1.0	0.95	0.8	0.5625	0.6666667	0.6923077	1.0	0.85	0.95	0.8	0.84615386	0.9411765	0.95	0.95	1.0	0.8	0.8888889	0.8181818	0.875	0.95	0.9444444	0.9	0.6923077	0.71428573	1.0	0.95	0.75	0.5625	0.95	0.7058824	0.72727275	0.7222222	1.0	0.9	0.61538464	0.7777778	0.75	0.8666667	0.95238096	0.6666667	0.78571427	0.8235294	1.0	0.875
43	0.85	1.0	1.0	1.0	0.95	0.9	0.4375	0.6666667	0.7692308	0.8181818	0.75	0.95	0.8666667	0.9230769	0.7058824	0.95	0.95	1.0	0.8	1.0	0.8181818	1.0	0.9	1.0	1.0	0.61538464	0.71428573	1.0	0.9	0.8	0.6875	0.95	0.7058824	0.90909094	0.8888889	1.0	1.0	0.7692308	0.8888889	0.9	0.93333334	0.95238096	0.6666667	0.78571427	0.8235294	1.0	0.75
44	0.9	1.0	1.0	1.0	0.95	0.85	0.375	0.6666667	0.6923077	0.8181818	0.75	0.95	0.8	0.9230769	0.8235294	0.95	1.0	1.0	0.8	1.0	0.72727275	0.8125	1.0	0.8888889	1.0	0.6923077	0.71428573	0.9	0.95	0.75	0.75	1.0	0.5882353	0.8181818	0.8888889	1.0	0.95	1.0	0.8888889	0.9	0.93333334	0.95238096	0.6666667	0.78571427	0.8235294	1.0	0.875
45	0.85	1.0	0.95	1.0	0.95	0.85	0.5625	0.7222222	0.6923077	0.90909094	0.85	0.9	0.8666667	0.84615386	0.88235295	0.9	0.95	1.0	0.8	1.0	0.72727275	0.9375	1.0	1.0	0.95	0.61538464	0.85714287	1.0	0.85	0.8	0.8125	0.95	0.7647059	0.8181818	0.8333333	0.95	0.9	0.53846157	0.7777778	0.8	0.8	0.95238096	0.6666667	0.85714287	0.9411765	0.90909094	1.0
46	0.8	1.0	0.9	1.0	1.0	0.85	0.5	0.5555556	0.6923077	1.0	0.9	0.95	0.8666667	0.84615386	0.9411765	0.9	1.0	1.0	0.8	1.0	0.72727275	0.9375	1.0	1.0	1.0	0.7692308	0.5714286	0.95	0.95	0.8	0.75	1.0	0.64705884	0.8181818	0.8333333	1.0	1.0	0.61538464	0.7777778	0.95	0.8666667	0.95238096	0.7777778	0.85714287	0.88235295	0.90909094	0.875
47	0.9	1.0	0.9	1.0	0.95	0.9	0.5625	0.6666667	0.7692308	0.90909094	0.95	1.0	0.8666667	0.9230769	1.0	0.95	0.9	1.0	0.8	0.8888889	0.6363636	0.875	1.0	1.0	0.95	0.53846157	0.71428573	1.0	0.95	0.85	0.8125	0.9	0.64705884	0.72727275	0.7777778	1.0	1.0	0.53846157	0.8888889	0.75	0.93333334	0.95238096	0.6666667	0.78571427	0.88235295	0.90909094	0.875
48	0.9	1.0	1.0	0.95	0.9	0.9	0.5	0.7777778	0.84615386	0.90909094	0.85	0.85	0.8	0.84615386	0.88235295	1.0	0.95	1.0	0.8	1.0	0.8181818	0.9375	1.0	1.0	0.9	0.6923077	0.71428573	1.0	0.95	0.85	0.6875	1.0	0.7647059	0.72727275	0.7222222	0.95	0.9	0.7692308	0.7777778	0.9	0.93333334	0.95238096	0.6666667	0.71428573	0.88235295	0.8181818	0.75
49	0.9	1.0	1.0	0.95	0.95	0.9	0.5	0.7777778	0.6923077	0.90909094	0.85	0.9	0.8666667	0.9230769	1.0	0.9	0.9	1.0	0.8	1.0	0.6363636	1.0	1.0	0.8888889	1.0	0.7692308	0.71428573	0.95	0.95	0.85	0.6875	0.95	0.5882353	0.72727275	0.8888889	0.9	0.9	0.61538464	0.6666667	0.8	0.8666667	0.95238096	0.6666667	0.85714287	0.9411765	1.0	0.75
50	0.8	1.0	0.95	1.0	0.9	0.9	0.6875	0.6666667	0.84615386	0.90909094	0.85	0.95	0.8	0.84615386	1.0	0.9	0.95	1.0	0.7	0.8888889	0.6363636	0.9375	1.0	1.0	1.0	0.7692308	0.71428573	1.0	0.95	0.95	0.625	0.95	0.64705884	0.72727275	0.7222222	0.95	0.95	0.84615386	0.8888889	0.85	0.8666667	0.95238096	0.5555556	0.85714287	0.88235295	0.90909094	0.875
51	0.85	1.0	0.85	1.0	0.95	0.85	0.6875	0.6111111	0.7692308	0.90909094	0.9	0.95	0.73333335	0.84615386	0.9411765	0.95	0.95	1.0	0.8	1.0	0.72727275	0.9375	0.95	1.0	0.95	0.84615386	0.85714287	0.95	0.95	0.9	0.6875	0.95	0.5882353	0.8181818	0.8888889	0.9	0.9	0.6923077	0.7777778	0.85	0.93333334	0.9047619	0.7777778	0.78571427	0.9411765	1.0	1.0
52	0.75	1.0	0.9	1.0	0.95	0.9	0.5625	0.7222222	0.6923077	0.90909094	0.9	0.9	0.8666667	0.9230769	0.9411765	0.9	0.95	1.0	0.8	0.8888889	0.8181818	1.0	1.0	1.0	1.0	0.61538464	0.71428573	0.95	1.0	0.9	0.6875	1.0	0.7647059	0.8181818	0.7777778	0.95	1.0	0.61538464	0.7777778	0.85	0.8666667	0.9047619	0.7777778	0.85714287	0.8235294	0.8181818	0.875
53	0.8	1.0	0.95	1.0	0.9	0.85	0.5	0.6666667	0.7692308	0.90909094	0.8	0.95	0.8	0.9230769	0.9411765	0.9	0.95	1.0	0.8	1.0	0.72727275	0.9375	1.0	0.9444444	0.9	0.61538464	0.71428573	1.0	0.9	0.95	0.5625	0.95	0.7647059	0.90909094	0.6666667	0.95	1.0	0.7692308	0.7777778	0.9	0.8666667	0.95238096	0.8888889	0.85714287	0.88235295	0.90909094	1.0
54	0.9	1.0	0.9	1.0	0.95	0.9	0.4375	0.6666667	0.6923077	0.90909094	0.9	0.8	0.8666667	1.0	0.9411765	0.95	0.95	1.0	0.8	1.0	0.72727275	0.9375	0.9	1.0	0.9	0.61538464	0.85714287	0.95	0.9	0.95	0.75	1.0	0.64705884	0.72727275	0.8888889	0.9	1.0	0.7692308	0.8888889	0.95	0.8666667	0.95238096	0.7777778	0.78571427	0.88235295	1.0	0.75
55	0.85	1.0	1.0	1.0	0.9	0.85	0.5	0.6666667	0.6923077	1.0	0.9	1.0	0.93333334	0.9230769	0.88235295	0.95	0.9	1.0	0.7	1.0	0.72727275	0.875	1.0	1.0	0.9	0.61538464	0.71428573	0.95	1.0	0.9	0.625	1.0	0.7058824	0.72727275	0.6666667	0.95	0.95	0.46153846	0.7777778	0.85	0.8666667	0.95238096	0.7777778	0.78571427	0.9411765	1.0	1.0
56	0.9	1.0	0.85	0.95	0.9	0.8	0.625	0.5	0.6923077	0.8181818	0.75	0.95	0.8666667	0.9230769	0.9411765	0.9	0.95	1.0	0.6	1.0	0.72727275	0.9375	1.0	0.9444444	0.95	0.53846157	0.71428573	0.95	0.95	0.9	0.8125	1.0	0.8235294	0.72727275	0.8333333	0.9	0.95	0.6923077	0.7777778	0.95	0.8	0.9047619	0.7777778	0.71428573	0.88235295	0.90909094	1.0
57	0.85	1.0	0.9	1.0	0.95	0.85	0.625	0.8333333	0.6923077	1.0	0.85	0.85	0.93333334	0.9230769	0.9411765	0.9	0.95	1.0	0.8	0.8888889	0.72727275	0.75	1.0	0.9444444	0.9	0.61538464	0.71428573	1.0	0.9	0.9	0.8125	0.9	0.5294118	0.8181818	0.7777778	0.95	1.0	0.6923077	0.7777778	0.9	0.93333334	0.9047619	0.6666667	0.71428573	0.88235295	0.90909094	1.0
58	0.8	1.0	0.9	1.0	0.95	0.9	0.5625	0.6666667	0.7692308	0.90909094	0.85	0.95	0.8666667	0.84615386	0.8235294	0.85	1.0	1.0	0.6	1.0	0.6363636	0.8125	0.95	0.8888889	0.95	0.6923077	0.85714287	0.85	0.95	0.95	0.6875	1.0	0.5882353	0.8181818	0.7777778	0.9	1.0	0.7692308	0.7777778	0.85	0.8666667	0.95238096	0.8888889	0.78571427	0.88235295	1.0	0.875
59	0.85	1.0	0.8	1.0	0.95	0.85	0.625	0.7222222	0.61538464	0.90909094	0.8	0.9	0.93333334	1.0	1.0	0.95	0.9	1.0	0.8	0.8888889	0.72727275	0.875	1.0	0.9444444	0.95	0.61538464	0.71428573	0.85	0.95	0.85	0.75	0.95	0.7058824	0.8181818	0.7222222	0.95	1.0	0.6923077	0.6666667	0.85	0.8	0.95238096	0.7777778	0.78571427	0.8235294	1.0	1.0
60	0.85	1.0	0.9	1.0	0.9	0.9	0.6875	0.7222222	0.7692308	0.90909094	0.75	0.95	0.8666667	0.9230769	0.88235295	0.95	0.95	1.0	0.7	1.0	0.72727275	0.9375	1.0	1.0	0.95	0.84615386	0.71428573	0.85	0.9	0.85	0.75	0.95	0.64705884	0.72727275	0.8333333	0.95	0.95	0.6923077	0.7777778	0.95	0.8666667	0.9047619	0.6666667	0.85714287	0.9411765	1.0	1.0
61	0.85	1.0	0.85	1.0	0.95	0.85	0.5625	0.5555556	0.6923077	0.90909094	0.8	1.0	0.8666667	1.0	1.0	1.0	0.95	1.0	0.7	1.0	0.54545456	0.9375	1.0	0.9444444	0.9	0.7692308	0.71428573	0.95	0.95	0.9	0.75	0.95	0.7647059	0.8181818	0.8333333	0.9	0.95	0.6923077	0.7777778	0.8	0.8666667	0.9047619	0.7777778	0.78571427	0.88235295	1.0	0.875
62	0.75	0.95	0.9	1.0	0.95	0.85	0.5	0.7222222	0.6923077	0.90909094	0.85	1.0	0.8666667	1.0	0.8235294	0.95	0.9	1.0	0.7	0.8888889	0.8181818	1.0	1.0	0.9444444	0.9	0.6923077	0.5714286	0.95	0.9	0.8	0.75	1.0	0.8235294	0.72727275	0.7222222	0.9	0.95	0.6923077	0.6666667	0.9	0.8666667	0.95238096	0.7777778	0.85714287	0.8235294	0.90909094	0.875
63	0.8	1.0	0.8	1.0	1.0	0.85	0.5625	0.7222222	0.6923077	0.90909094	0.85	0.95	0.93333334	0.84615386	0.88235295	0.9	1.0	1.0	0.7	1.0	0.8181818	0.875	0.95	0.9444444	0.95	0.84615386	0.71428573	0.9	0.95	0.8	0.75	1.0	0.7058824	0.90909094	0.9444444	0.95	0.95	0.61538464	0.7777778	0.9	0.93333334	0.9047619	0.7777778	0.85714287	0.88235295	0.90909094	0.875
64	0.85	1.0	0.85	0.95	0.95	0.85	0.5	0.7222222	0.7692308	0.90909094	0.85	1.0	0.8666667	0.9230769	0.8235294	0.9	0.9	1.0	0.6	1.0	0.72727275	0.9375	0.95	1.0	0.9	0.6923077	0.71428573	1.0	0.95	0.85	0.625	0.95	0.7058824	0.72727275	0.7222222	0.95	1.0	0.61538464	0.7777778	0.85	0.93333334	0.95238096	0.7777778	0.85714287	0.9411765	1.0	0.75
65	0.85	1.0	0.9	1.0	0.9	0.85	0.625	0.6666667	0.61538464	0.90909094	0.9	0.9	0.8	0.84615386	0.88235295	0.85	0.95	1.0	0.6	1.0	0.8181818	0.875	1.0	1.0	0.85	0.6923077	0.71428573	1.0	0.95	0.85	0.8125	0.95	0.7647059	0.8181818	0.7777778	0.95	0.95	0.6923077	0.7777778	0.85	1.0	0.9047619	0.6666667	0.78571427	0.88235295	1.0	0.75
66	0.75	0.95	0.85	1.0	1.0	0.75	0.6875	0.6111111	0.6923077	0.90909094	0.7	1.0	0.8666667	1.0	0.9411765	0.9	0.95	1.0	0.8	0.8888889	0.72727275	1.0	1.0	1.0	1.0	0.6923077	0.71428573	0.95	0.9	0.85	0.8125	1.0	0.7058824	0.72727275	0.8888889	0.9	0.95	0.6923077	0.6666667	0.9	0.93333334	0.9047619	0.7777778	0.78571427	0.9411765	0.90909094	0.75
67	0.9	1.0	0.9	1.0	0.9	0.85	0.5	0.7777778	0.7692308	0.90909094	0.75	0.9	0.8666667	0.84615386	0.88235295	0.9	1.0	1.0	0.8	1.0	0.8181818	0.9375	0.95	0.9444444	0.95	0.61538464	0.71428573	0.95	0.95	0.75	0.75	0.95	0.7647059	0.8181818	0.8333333	1.0	0.95	0.84615386	0.7777778	0.9	0.8666667	0.9047619	0.7777778	0.85714287	0.9411765	0.90909094	0.875
68	0.85	1.0	0.9	0.95	0.95	0.85	0.5625	0.6666667	0.61538464	1.0	0.9	0.95	0.73333335	0.84615386	0.9411765	0.95	1.0	1.0	0.8	0.8888889	0.8181818	0.9375	1.0	0.8333333	1.0	0.61538464	0.71428573	0.95	1.0	0.9	0.625	1.0	0.7058824	0.72727275	0.8333333	0.9	0.95	0.84615386	0.6666667	0.95	0.93333334	0.85714287	0.7777778	0.78571427	0.9411765	1.0	0.875
69	0.85	1.0	1.0	0.95	0.95	0.8	0.5625	0.7222222	0.6923077	0.90909094	0.7	1.0	0.93333334	0.9230769	1.0	0.95	0.9	1.0	0.7	1.0	0.8181818	0.875	1.0	1.0	1.0	0.7692308	0.71428573	0.9	0.9	0.85	0.6875	1.0	0.7058824	0.90909094	0.7777778	0.9	0.95	0.61538464	0.7777778	0.9	0.93333334	0.9047619	0.7777778	0.85714287	0.8235294	1.0	0.875
70	0.85	1.0	0.75	1.0	1.0	0.9	0.6875	0.7222222	0.6923077	0.8181818	0.75	0.95	0.8666667	0.9230769	0.9411765	0.95	0.95	0.95454544	0.7	1.0	0.8181818	0.875	1.0	0.9444444	0.95	0.61538464	0.71428573	0.95	0.95	0.9	0.6875	1.0	0.64705884	0.72727275	0.8333333	0.95	1.0	0.7692308	0.7777778	0.9	0.8666667	0.95238096	0.7777778	0.71428573	0.88235295	0.90909094	0.625
71	0.9	1.0	0.85	1.0	0.95	0.85	0.4375	0.6666667	0.6923077	1.0	0.7	1.0	0.8666667	0.9230769	0.88235295	0.95	0.9	1.0	0.7	1.0	0.72727275	0.8125	1.0	0.9444444	0.95	0.7692308	0.85714287	1.0	0.95	0.85	0.6875	1.0	0.7058824	0.8181818	0.8333333	0.9	0.95	0.6923077	0.7777778	0.85	0.93333334	0.9047619	0.7777778	0.71428573	0.88235295	1.0	1.0
72	0.85	1.0	0.9	1.0	0.95	0.85	0.5	0.6666667	0.6923077	0.90909094	0.9	0.95	0.8	0.84615386	1.0	0.95	1.0	1.0	0.8	1.0	0.8181818	0.9375	0.95	1.0	0.95	0.6923077	0.71428573	1.0	0.95	0.8	0.75	1.0	0.7058824	0.72727275	0.7222222	0.95	0.95	0.7692308	0.6666667	0.95	0.8666667	0.95238096	0.7777778	0.85714287	0.88235295	1.0	0.875
73	0.8	1.0	0.85	1.0	0.95	0.85	0.5	0.6666667	0.84615386	0.8181818	0.85	1.0	0.8	0.9230769	0.9411765	0.9	0.95	1.0	0.7	1.0	0.6363636	0.9375	0.95	0.9444444	0.9	0.61538464	0.71428573	1.0	1.0	0.9	0.6875	0.95	0.7647059	0.72727275	0.8333333	0.85	1.0	0.7692308	0.6666667	0.85	0.93333334	0.9047619	0.7777778	0.85714287	0.9411765	1.0	0.75
74	0.75	0.95	0.9	0.95	0.85	0.9	0.6875	0.7777778	0.7692308	0.90909094	0.9	1.0	0.8666667	0.7692308	1.0	0.95	0.95	1.0	0.8	0.8888889	0.72727275	0.9375	1.0	0.9444444	0.9	0.7692308	0.71428573	0.9	0.95	0.8	0.6875	1.0	0.7647059	0.8181818	0.8333333	0.9	0.95	0.84615386	0.6666667	0.85	0.8	0.9047619	0.6666667	0.85714287	0.7647059	0.90909094	0.875
75	0.85	1.0	0.9	1.0	0.9	0.9	0.5625	0.6666667	0.61538464	0.90909094	0.8	0.95	0.6666667	0.9230769	0.9411765	0.95	0.95	1.0	0.7	0.8888889	0.8181818	1.0	1.0	1.0	0.9	0.7692308	0.71428573	0.95	0.95	0.8	0.8125	1.0	0.7647059	0.8181818	0.8333333	0.95	1.0	0.6923077	0.7777778	0.85	0.93333334	0.85714287	0.7777778	0.78571427	0.9411765	1.0	0.875
76	0.85	1.0	0.8	1.0	1.0	0.8	0.5	0.6666667	0.53846157	0.90909094	0.85	0.9	0.73333335	1.0	0.7647059	0.95	0.95	1.0	0.8	1.0	0.72727275	0.9375	1.0	0.9444444	1.0	0.7692308	0.71428573	0.95	0.95	0.8	0.625	1.0	0.7647059	0.72727275	0.8888889	0.95	1.0	0.84615386	0.8888889	0.9	0.8	0.95238096	0.7777778	0.85714287	0.9411765	0.90909094	0.875
77	0.8	0.95	0.85	1.0	0.95	0.9	0.625	0.7222222	0.7692308	0.90909094	0.75	0.95	0.8666667	0.9230769	0.8235294	0.9	0.9	1.0	0.7	0.8888889	0.72727275	1.0	1.0	0.9444444	0.95	0.7692308	0.71428573	0.9	0.9	0.8	0.6875	1.0	0.8235294	0.8181818	0.7777778	0.95	1.0	0.6923077	0.7777778	0.8	0.8666667	0.9047619	0.7777778	0.85714287	0.9411765	1.0	0.875
78	0.9	1.0	0.75	1.0	0.95	0.85	0.6875	0.5555556	0.6923077	0.90909094	0.85	0.9	0.8666667	0.9230769	0.88235295	0.95	0.95	1.0	0.7	1.0	0.72727275	0.9375	0.95	1.0	0.95	0.6923077	0.85714287	1.0	0.95	0.9	0.8125	1.0	0.7647059	0.8181818	0.7777778	0.9	0.95	0.6923077	0.7777778	0.85	0.93333334	0.95238096	0.7777778	0.78571427	0.9411765	0.90909094	0.875
79	0.85	1.0	0.75	1.0	1.0	0.9	0.625	0.7222222	0.6923077	1.0	0.8	1.0	0.8666667	1.0	0.7647059	0.95	0.95	1.0	0.6	1.0	0.8181818	0.75	1.0	1.0	0.9	0.84615386	0.71428573	1.0	1.0	0.85	0.75	1.0	0.8235294	0.8181818	0.7222222	0.9	1.0	0.84615386	0.7777778	0.85	0.93333334	1.0	0.6666667	0.78571427	0.8235294	1.0	0.875
80	0.9	1.0	0.9	1.0	0.9	0.9	0.625	0.6666667	0.53846157	0.90909094	0.9	1.0	0.8	1.0	1.0	0.9	0.95	1.0	0.7	0.8888889	0.8181818	0.875	1.0	1.0	0.95	0.9230769	0.71428573	0.95	0.95	0.85	0.875	1.0	0.7058824	0.72727275	0.7222222	0.95	1.0	0.6923077	0.7777778	0.85	0.93333334	0.95238096	0.7777778	0.71428573	0.88235295	0.90909094	1.0
81	0.95	1.0	0.85	1.0	0.9	0.85	0.5	0.7777778	0.6923077	0.8181818	0.95	1.0	0.8666667	0.84615386	0.9411765	0.95	0.95	1.0	0.7	1.0	0.8181818	0.9375	1.0	1.0	0.95	0.61538464	0.71428573	1.0	1.0	0.75	0.6875	0.95	0.7058824	0.8181818	0.7222222	0.85	1.0	0.84615386	0.7777778	0.85	1.0	0.95238096	0.7777778	0.78571427	0.88235295	1.0	0.875
82	0.8	1.0	0.85	0.95	0.95	0.9	0.6875	0.7222222	0.6923077	1.0	0.85	0.95	0.8	0.7692308	0.88235295	0.9	1.0	1.0	0.7	1.0	0.8181818	0.8125	0.95	1.0	0.9	0.6923077	0.71428573	0.95	0.9	0.9	0.875	1.0	0.7058824	0.90909094	0.8333333	0.9	1.0	0.6923077	0.7777778	0.85	0.8	1.0	0.7777778	0.85714287	0.88235295	1.0	0.75
83	0.8	1.0	0.95	1.0	0.95	0.75	0.5625	0.7222222	0.84615386	0.90909094	0.85	1.0	0.8666667	0.9230769	0.8235294	0.95	0.9	1.0	0.6	1.0	0.72727275	0.8125	0.95	1.0	1.0	0.84615386	0.71428573	0.95	0.9	0.9	0.625	1.0	0.7647059	0.72727275	0.7777778	0.95	0.95	0.61538464	0.8888889	0.9	0.8666667	0.95238096	0.6666667	0.9285714	0.9411765	1.0	1.0
84	0.85	1.0	0.95	1.0	0.95	0.9	0.6875	0.7222222	0.61538464	0.90909094	0.85	0.95	0.8666667	0.9230769	0.9411765	1.0	0.95	1.0	0.8	1.0	0.8181818	0.875	1.0	0.9444444	1.0	0.84615386	0.71428573	0.95	0.9	0.85	0.6875	0.85	0.47058824	0.8181818	0.7222222	0.95	0.9	0.7692308	0.7777778	0.8	0.8666667	0.95238096	0.7777778	0.78571427	0.9411765	0.90909094	0.875
85	0.85	1.0	0.9	0.95	0.9	0.9	0.75	0.7222222	0.6923077	0.90909094	0.75	0.95	0.8666667	0.9230769	0.9411765	0.9	0.95	1.0	0.6	1.0	0.72727275	0.875	1.0	1.0	0.95	0.6923077	0.71428573	1.0	0.95	0.85	0.75	1.0	0.7647059	0.8181818	0.8333333	1.0	0.95	0.6923077	0.7777778	0.9	0.93333334	0.9047619	0.7777778	0.85714287	0.9411765	1.0	0.75
86	0.8	1.0	0.85	1.0	1.0	0.85	0.5	0.6666667	0.7692308	0.90909094	0.95	1.0	0.93333334	0.9230769	1.0	0.95	0.95	1.0	0.7	1.0	0.72727275	0.9375	0.95	0.9444444	0.95	0.7692308	0.85714287	0.95	0.95	0.75	0.75	0.95	0.7647059	0.8181818	0.7222222	1.0	1.0	0.84615386	0.7777778	0.9	0.8666667	0.9047619	0.8888889	0.85714287	0.9411765	1.0	0.875
87	0.9	1.0	0.85	1.0	0.95	0.9	0.6875	0.6111111	0.6923077	0.8181818	0.9	1.0	0.73333335	0.84615386	0.8235294	0.9	0.95	1.0	0.7	0.8888889	0.72727275	0.625	0.95	0.8888889	0.9	0.7692308	0.71428573	0.95	0.95	0.85	0.8125	1.0	0.5882353	0.8181818	0.8888889	0.9	0.95	0.7692308	0.7777778	0.85	0.93333334	0.95238096	0.7777778	0.9285714	0.9411765	0.90909094	0.875
88	0.85	1.0	0.95	1.0	0.9	0.9	0.625	0.7222222	0.6923077	0.90909094	0.9	1.0	0.93333334	1.0	0.9411765	0.95	0.9	1.0	0.7	1.0	0.6363636	1.0	0.95	0.8888889	0.9	0.6923077	0.71428573	0.95	0.9	0.85	0.75	1.0	0.7058824	0.8181818	0.7777778	0.95	1.0	0.84615386	0.7777778	0.85	0.93333334	0.95238096	0.6666667	0.85714287	0.8235294	1.0	0.75
89	0.9	1.0	0.9	1.0	0.9	0.9	0.5	0.7222222	0.61538464	1.0	0.75	1.0	0.93333334	0.7692308	0.9411765	0.95	1.0	1.0	0.8	0.8888889	0.8181818	1.0	1.0	1.0	1.0	0.7692308	0.71428573	0.85	1.0	0.75	0.625	1.0	0.64705884	0.8181818	0.8333333	1.0	0.95	0.7692308	0.7777778	0.9	0.8666667	0.95238096	0.7777778	0.78571427	0.88235295	1.0	1.0
90	0.85	1.0	0.8	1.0	0.95	0.85	0.6875	0.5555556	0.7692308	0.90909094	0.85	1.0	0.8	0.9230769	1.0	0.95	0.95	1.0	0.8	1.0	0.8181818	0.875	1.0	0.8888889	0.95	0.61538464	0.85714287	0.95	0.9	0.9	0.75	0.95	0.7058824	0.8181818	0.7777778	0.95	1.0	0.7692308	0.7777778	0.85	0.8666667	0.9047619	0.7777778	0.78571427	0.9411765	0.90909094	0.875
91	0.75	1.0	0.9	1.0	1.0	0.9	0.5	0.6666667	0.7692308	1.0	0.75	0.95	0.8666667	0.9230769	1.0	0.95	0.95	1.0	0.6	1.0	0.72727275	0.9375	0.95	0.9444444	1.0	0.84615386	0.71428573	1.0	0.95	0.9	0.75	1.0	0.64705884	0.90909094	0.7222222	0.9	1.0	0.61538464	0.6666667	0.85	0.93333334	0.95238096	0.7777778	0.85714287	0.9411765	1.0	0.875
92	0.9	1.0	0.9	1.0	0.85	0.85	0.5625	0.6111111	0.6923077	0.90909094	0.9	1.0	0.8666667	0.9230769	0.8235294	0.95	0.95	1.0	0.7	1.0	0.8181818	0.8125	1.0	0.9444444	1.0	0.7692308	0.85714287	1.0	0.95	0.9	0.6875	0.9	0.7058824	0.8181818	0.7777778	0.95	0.95	0.6923077	0.7777778	0.9	0.93333334	0.95238096	0.5555556	0.9285714	0.9411765	0.90909094	0.75
93	0.85	1.0	0.95	1.0	0.95	0.8	0.625	0.6666667	0.6923077	1.0	0.9	0.9	0.8666667	1.0	0.9411765	0.95	0.95	1.0	0.6	1.0	0.8181818	0.9375	1.0	1.0	0.95	0.6923077	0.71428573	0.85	0.95	0.9	0.6875	1.0	0.88235295	0.8181818	0.8333333	0.95	0.95	0.6923077	0.7777778	0.95	0.93333334	0.9047619	0.6666667	0.85714287	0.88235295	1.0	1.0
94	0.8	1.0	0.85	1.0	0.9	0.8	0.6875	0.6666667	0.7692308	0.8181818	0.85	0.95	0.93333334	0.9230769	0.88235295	0.95	0.95	1.0	0.7	0.8888889	0.72727275	0.875	0.95	1.0	0.95	0.84615386	0.85714287	1.0	0.9	0.9	0.875	1.0	0.7647059	0.8181818	0.6111111	0.9	1.0	0.7692308	0.6666667	0.9	0.93333334	0.95238096	0.6666667	0.71428573	0.9411765	1.0	0.875
95	0.9	1.0	0.8	1.0	0.9	0.85	0.625	0.6666667	0.7692308	0.90909094	0.8	1.0	0.8666667	0.84615386	0.9411765	0.95	0.95	1.0	0.8	0.8888889	0.72727275	0.9375	1.0	0.9444444	0.95	0.7692308	0.85714287	0.95	0.9	0.75	0.75	1.0	0.7058824	0.8181818	0.7222222	0.9	0.95	0.84615386	0.8888889	0.85	0.8666667	0.95238096	0.7777778	0.85714287	0.9411765	0.90909094	0.75
96	0.9	1.0	0.95	1.0	1.0	0.9	0.5	0.6111111	0.6923077	0.90909094	0.8	1.0	0.8666667	0.84615386	0.8235294	0.95	0.95	1.0	0.6	0.8888889	0.6363636	0.875	1.0	1.0	0.9	0.7692308	0.71428573	0.95	0.9	0.85	0.75	0.95	0.7058824	0.72727275	0.8333333	0.95	0.95	0.6923077	0.7777778	0.9	0.93333334	0.9047619	0.7777778	0.78571427	0.88235295	0.90909094	0.875
97	0.85	1.0	0.85	1.0	0.95	0.75	0.5	0.7222222	0.6923077	1.0	0.95	1.0	0.8666667	1.0	0.9411765	0.95	0.95	1.0	0.7	1.0	0.6363636	0.9375	0.95	1.0	1.0	0.6923077	0.71428573	0.85	0.95	0.9	0.75	1.0	0.7058824	0.8181818	0.7777778	0.95	1.0	0.84615386	0.7777778	0.9	0.8666667	0.9047619	0.6666667	0.85714287	0.8235294	1.0	0.875
98	0.85	0.95	0.85	1.0	0.95	0.9	0.4375	0.6666667	0.6923077	1.0	0.7	1.0	0.8	0.84615386	0.88235295	0.95	0.95	1.0	0.7	0.8888889	0.8181818	0.875	1.0	1.0	0.95	0.7692308	0.71428573	1.0	0.85	0.9	0.75	0.95	0.64705884	0.8181818	0.8333333	0.95	1.0	0.7692308	0.7777778	0.8	0.93333334	0.95238096	0.7777778	0.9285714	0.8235294	1.0	0.875
99	0.9	1.0	0.9	1.0	0.95	0.85	0.5	0.7222222	0.6923077	1.0	0.8	1.0	0.8666667	0.84615386	0.8235294	0.95	0.95	1.0	0.6	1.0	0.72727275	0.9375	1.0	1.0	1.0	0.7692308	0.71428573	0.95	0.95	0.9	0.875	1.0	0.7647059	0.8181818	0.8888889	0.95	1.0	0.7692308	0.7777778	0.75	0.93333334	0.95238096	0.5555556	0.85714287	0.88235295	0.90909094	0.875
100	0.8	1.0	0.85	1.0	0.85	0.9	0.6875	0.7777778	0.7692308	0.8181818	0.95	1.0	0.8666667	0.84615386	1.0	0.95	0.95	1.0	0.9	1.0	0.72727275	0.875	0.95	0.8888889	0.9	0.6923077	0.71428573	0.9	0.95	0.75	0.625	0.95	0.5294118	0.8181818	0.7222222	1.0	1.0	0.84615386	0.7777778	0.8	0.8666667	0.9047619	0.7777778	0.85714287	0.8235294	0.90909094	0.875
