# Supplementary material for: Toxic chinese herbal medicine recognition in real-world images via multi-scale and attention-enhanced EfficientNetV2
Source: PLoS One. 2026 Mar 19;21(3):e0344262. doi: 10.1371/journal.pone.0344262 (PMC13002182; doi:10.1371/journal.pone.0344262)
Supplement: S6 File — Numerical data underlying all figures and reported metrics, including complete training logs, evaluation results, per-class performance values, and confusion matrices. (ZIP) [file pone.0344262.s006.zip › Dataset/results/ResNext152/ResNext152_metrics_outputs.csv]

index	train_loss	train_acc_1	train_acc_5	train_precision	train_recall	train_f1-score	test_loss	test_acc_1	test_acc_5	test_precision	test_recall	test_f1-score
1	2.7059493907292684	35.583335876464844	64.625	35.06370950087729	33.958077297457415	34.09368937284274	3.8355011803408465	33.72395706176758	67.05728912353516	49.01970807544718	32.542432362519975	30.348759741180647
2	1.9249143135547637	50.79166793823242	81.125	50.35244235809908	49.63511372167921	49.8024789052443	1.9745651828977013	55.468746185302734	84.765625	62.69415300105929	54.67539378991192	52.295699427762244
3	1.5389798259735108	56.958335876464844	87.875	56.07346124034343	55.60822407069816	55.748078688153164	1.763030304107815	61.197914123535156	88.54166412353516	68.00434690185914	59.71720533672975	58.969540640699684
4	1.3259923307100931	62.708335876464844	90.375	62.30190339960149	61.864162334583284	61.982355015567514	1.521967136611541	63.80208206176758	89.453125	67.1326484158214	62.021626336394796	60.20004775533854
5	1.0737353233496347	70.08333587646484	93.08333587646484	70.17816549041643	69.69151530498695	69.80182666482314	1.2793487089996536	66.92707824707031	91.40625	72.96927053187203	66.74926554463475	66.03762437118735
6	0.9995668869217237	71.20833587646484	93.70833587646484	70.71868469240634	70.59175662850488	70.5799060562096	1.286037640258049	67.31770324707031	93.75	74.07688494389657	65.80824821125198	65.48790634058126
7	0.8994590549667676	73.95833587646484	93.75	73.39415484259156	73.12630344080158	73.19431573494934	1.170907597115729	69.79166412353516	92.1875	76.40554575301957	69.43234400837656	67.90432733931807
8	0.8043397810061773	76.125	96.04167175292969	75.70974205562626	75.29141428125386	75.40210632401242	1.310686794285478	67.96875	91.40625	77.91068458500426	67.6426818557607	67.46887960802852
9	0.7473879443605741	78.04167175292969	95.79167175292969	77.40088218814776	77.39755540308136	77.3308827217139	1.0300210217246786	72.265625	93.22916412353516	75.55116353340199	71.30773568664682	71.04843685896103
10	0.7218648679554462	78.875	96.625	78.7331890095191	78.28544621930642	78.41402555687277	1.0882823007317104	71.875	92.83853912353516	74.71648468867818	71.45703517731052	70.29063525454407
11	0.655372561365366	80.70833587646484	96.79167175292969	80.76471454471634	80.38719909205075	80.51807433646766	0.7814447965938598	78.77603912353516	95.703125	81.22783615253321	78.94818000105859	78.43554931092494
12	0.6128490780790646	82.41667175292969	97.45833587646484	82.14681747892242	81.7742005557974	81.89602589692787	1.0773226905148157	74.73957824707031	92.1875	78.5769456329151	73.20055552846542	72.39004448740039
13	0.6235767469803493	81.625	97	81.75383709244345	81.33713520974811	81.46525018327465	0.9553755343170754	77.08332824707031	95.18228912353516	79.00336868949293	75.94856054805993	75.71029907919588
14	0.5560416799287001	83.875	97.58333587646484	84.0360359418149	83.60621698810202	83.76889042813319	1.2880514124738813	70.96353912353516	93.22916412353516	78.15827710472843	69.76010517781481	69.21346347315607
15	0.5121303479373455	84.25	97.58333587646484	83.84126869247935	83.62394035109897	83.64050625925474	1.3360221048157352	71.875	91.92707824707031	77.42846232671381	70.97764111844212	70.17491685198442
16	0.5197585809230805	84.79167175292969	97.45833587646484	84.66348945960118	84.32895670281184	84.46263584002378	0.9726013188483194	75.26041412353516	95.44270324707031	79.1726204035337	75.00974203101863	74.93072191943783
17	0.4322940288484097	87.25	98.33333587646484	87.13526120620617	87.10847152747414	87.08895954061342	0.8666289663209076	78.25520324707031	95.44270324707031	81.16370890232953	77.2646106500925	77.4465286335999
18	0.40011842265725134	88.66667175292969	98.45833587646484	88.89733010541015	88.4277059460638	88.60450078262218	0.9822055185789699	75.78125	94.921875	80.17022938458805	75.26197432799434	74.97873506094079
19	0.4176178896675507	86.95833587646484	98.91667175292969	86.98067434055919	86.69569711916385	86.77671615884603	0.8949834619679109	79.03645324707031	94.921875	80.42505982422136	77.78870413413593	77.65786712153277
20	0.41213299840688705	88.04167175292969	98.41667175292969	87.70049236765199	87.7285273294079	87.66690599727596	0.9224333278834819	75.390625	95.44270324707031	78.06111875533065	73.7365518294805	73.8820707856101
21	0.40257761131972075	88.54167175292969	98.54167175292969	88.70535077426383	88.28650972783313	88.44440861181333	0.909030607437065	77.34375	94.79166412353516	80.95270062095729	77.17878561433004	76.33573839418669
22	0.4014982232451439	87.29167175292969	98.625	87.67137769141358	87.33176479636381	87.43456772033664	0.9643712805748995	76.171875	94.40103912353516	78.97647259959578	75.09429469848743	74.85056904262123
23	0.3722762734691302	88.33333587646484	99.08333587646484	88.30847694209429	87.91879126871719	88.06619841361093	0.9605067300920686	76.69270324707031	95.83332824707031	79.6449426676334	76.35303786743087	76.02718369312167
24	0.3383233237514893	89.125	99.29167175292969	88.69626665719939	88.7317351977275	88.65565621478875	0.7244843995340489	81.90103912353516	96.875	82.38922364661848	80.10404784340955	80.16889569905976
25	0.3080840998888016	90.83333587646484	98.91667175292969	91.01395226522978	90.79304136164126	90.86765891143077	0.8138248196337372	80.46875	95.703125	81.44296226201455	78.92196004523915	78.72997047603181
26	0.3178730522468686	90.125	99.25	90.08392870431223	89.8294422341424	89.91996693651373	0.9715378993496415	79.03645324707031	95.05207824707031	82.48411330823986	77.35564637003935	78.36304829080346
27	0.340006757962207	89.5	98.875	89.29874094874268	89.15623753686073	89.20083551352107	0.9589886006251618	77.60416412353516	95.18228912353516	81.14917417669666	77.5824599541746	77.40297414603968
28	0.3347846259425084	89.91667175292969	98.75	89.63048845619944	89.75531245155665	89.63373430870011	0.8621480398966558	78.64582824707031	93.61978912353516	80.5308370155877	77.83860191400868	77.46098910933233
29	0.2978348144516349	91.41667175292969	98.91667175292969	91.31898648692251	91.13864418784831	91.19502303678932	0.8658742742796713	79.6875	96.09375	81.53087647040866	77.87944498833109	78.38150954057373
30	0.3044771108341714	90.25	99.20833587646484	90.21920602066747	90.23131014245502	90.1938552676281	0.8317537686513484	79.42707824707031	95.05207824707031	81.89536700400896	76.93509921451097	77.25088444781781
31	0.20523154239170252	93.70833587646484	99.375	93.89987018784534	93.5924499795636	93.64618636200917	0.6700597167397669	84.375	96.61457824707031	84.36362118528471	83.05864070569952	83.01303076872448
32	0.17738222085249922	94.54167175292969	99.20833587646484	94.41791462142514	94.32538697524919	94.32050040600974	0.5859160365022641	86.97916412353516	97.00520324707031	87.17691722759557	85.79638672410887	85.89320303941618
33	0.1241254026008149	96.54167175292969	99.54167175292969	96.54419335046477	96.45042860702752	96.4674790546285	0.5913155626035641	86.45832824707031	95.96353912353516	86.19335899668438	84.81531314603906	84.78201217696613
34	0.13166844708418163	96.41667175292969	99.5	96.36805426005797	96.26557845043484	96.2767143895794	0.5898964435955563	84.89582824707031	96.875	84.34794232436738	83.34676570127134	83.43159440767177
35	0.12481552543739478	96.70833587646484	99.45833587646484	96.55483804469169	96.78171544849407	96.63546500395246	0.5911383088405842	85.41666412353516	97.13541412353516	85.63879494135563	84.13504153335191	84.09369944583337
36	0.11032325336243957	96.58333587646484	99.66667175292969	96.61397763474386	96.69788563069955	96.62755745118906	0.5682351490904693	87.23957824707031	97.52603912353516	87.01523914491068	85.61340359682036	85.73860224165963
37	0.10883718417957425	96.91667175292969	99.66667175292969	96.93248036941618	96.98683197413706	96.93570695161648	0.6035573485617688	86.84895324707031	97.13541412353516	86.54131544263947	85.40810305672633	85.53720104347015
38	0.09419851364412656	97.375	99.5	97.51806353471868	97.18220329135183	97.32555688227899	0.5753819314377324	87.63020324707031	97.91666412353516	87.33454502880602	86.20553605065494	86.31246939940988
39	0.08878186754494284	97.875	99.58333587646484	97.81568633293095	97.77185646852551	97.77823395842398	0.5843132590841075	86.71875	96.875	86.35872571272371	84.9577690769806	85.16871099442866
40	0.09698643801733851	97	99.625	97.11987389075426	96.88683586556604	96.9795489044609	0.5919309107510268	86.58853912353516	96.09375	86.75762490957686	85.27143764315228	85.37392187328385
41	0.0842050261904175	97.70833587646484	99.79167175292969	97.64469048822723	97.77095538278888	97.68540975569955	0.5774043963659397	87.36978912353516	96.875	86.91887968915817	86.16793945173168	86.04846321231958
42	0.07030459415710842	97.91667175292969	99.79167175292969	97.90425574603009	97.75539913204298	97.81255242808224	0.5876719916511001	85.9375	97.265625	86.19677460160271	84.62321470769531	84.93910583176206
43	0.08091478438077805	97.91667175292969	99.83333587646484	97.93408061391347	98.00723261491675	97.95515497744735	0.5704792890222355	87.76041412353516	97.00520324707031	87.59337689423351	86.48119958195053	86.47358733688905
44	0.0762995502197494	98.125	99.625	98.14110455213884	98.08089072614128	98.08585430439356	0.5646091353022106	87.36978912353516	97.78645324707031	87.13498747037882	86.18050441423408	86.1349431082594
45	0.07535452639140809	98.08333587646484	99.79167175292969	98.13693772718568	97.90220723273653	98.00016001318936	0.534704456452649	87.23957824707031	97.39582824707031	87.09707177232373	86.14896315615965	86.33048758797617
46	0.07682985156580495	97.79167175292969	99.91667175292969	97.74653003125937	97.79843346915597	97.74837471818549	0.5271559961426272	88.15103912353516	98.046875	87.81073853215233	86.63710802478012	86.81435316822427
47	0.06956726062460802	98.5	99.66667175292969	98.49984357014941	98.50132542121894	98.4882704596284	0.5284861320372632	87.63020324707031	97.78645324707031	87.282476939786	85.950490546861	86.21460883874698
48	0.08109109191146369	97.83333587646484	99.75	97.70413411697534	97.7977203954307	97.73182949004276	0.6077210317065084	87.63020324707031	96.74478912353516	87.46220165479939	86.04194755321164	86.26677736337975
49	0.0627552506296585	98.20833587646484	99.83333587646484	98.19294319898087	98.20801539039819	98.17948038905702	0.5910921839142512	87.23957824707031	97.13541412353516	87.12680518598528	85.6078101775849	85.81903732432643
50	0.06083570076036267	98.45833587646484	99.79167175292969	98.47611198071044	98.43699542076958	98.44555981565898	0.5334538882331431	87.890625	97.265625	87.26785564120063	86.29068227003147	86.46095009500496
51	0.07504103132368375	97.5	99.75	97.44987298443392	97.24590006778882	97.32892198523511	0.5551419621291016	88.02082824707031	97.13541412353516	88.0904674346849	87.25813002878084	87.34805856629096
52	0.06886106798037266	98	99.70833587646484	97.97915494206605	98.10747747100851	98.02828975872528	0.5984334105373795	87.890625	98.046875	88.44217228404914	86.4216387839667	86.79848456947492
53	0.07330860762158409	97.95833587646484	99.54167175292969	97.94134174381169	97.97241818071902	97.94211121295677	0.5836896432753633	87.5	96.74478912353516	87.40984728143304	86.60558395852513	86.41386567645117
54	0.06512332961855767	98.375	99.66667175292969	98.31554345318823	98.3831423381802	98.33269585070963	0.5955072209471718	88.02082824707031	97.52603912353516	88.07775138143045	86.88710920563236	86.90104405027076
55	0.07407910407792466	97.70833587646484	99.83333587646484	97.75821311314778	97.73550671405636	97.72367909988323	0.575552892657349	87.23957824707031	96.484375	86.39698488157875	85.8883718145295	85.71520754399384
56	0.07583675139506037	97.58333587646484	99.58333587646484	97.48893858346432	97.45907288580052	97.44898344234416	0.6245900896799602	86.45832824707031	96.875	86.6334149438774	85.07098762730803	85.27021994715042
57	0.06359583851958936	98.58333587646484	99.70833587646484	98.48774892144051	98.56717790233671	98.51913683795283	0.5814312415837861	87.109375	97.265625	86.81228346121964	85.86585626166351	85.99556425877252
58	0.0671878568471099	98.25	99.75	98.33626032610809	98.17493162321072	98.2391767546609	0.6160639561130665	86.58853912353516	97.13541412353516	86.6804166982436	85.53350748125466	85.68547319983696
59	0.05704951472075966	98.29167175292969	99.75	98.26325594215226	98.28661835561337	98.26219454882252	0.6787597764846396	86.71875	96.484375	87.09397462386897	85.56376734098886	85.74654471234743
60	0.05115824132769679	98.5	99.91667175292969	98.6039360974742	98.54689921406681	98.55628532878305	0.5690192443744024	88.02082824707031	97.65625	87.97086353512364	86.91386731749685	86.98713578345958
61	0.06556049692366893	98.20833587646484	99.79167175292969	98.24710053714044	98.1147204972023	98.1586417688543	0.5762797892195218	87.36978912353516	97.52603912353516	86.72817759216876	86.1183327172063	86.07045015605267
62	0.05534725944589203	98.375	99.75	98.44855930023529	98.33443646144731	98.3736030800265	0.5955339221644257	86.58853912353516	97.13541412353516	86.45590100202989	85.04820343055637	85.3120608799833
63	0.06455670702038332	98.41667175292969	99.58333587646484	98.55485772979783	98.37443821613167	98.4495598403363	0.5363796229405983	87.890625	97.265625	87.24425042120144	86.78312040483505	86.66009998218789
64	0.050902081093227025	98.58333587646484	99.875	98.59654051957259	98.597649995288	98.58542088233894	0.5890305118404058	86.71875	97.65625	86.41842090159567	85.2564555802979	85.44982926453605
65	0.059724458920536565	98.33333587646484	99.66667175292969	98.26615629246098	98.22171503282911	98.2317708274043	0.6039221797861191	86.84895324707031	96.35416412353516	86.95656108921546	85.37695946801075	85.77333194671256
66	0.05962615782239785	98.33333587646484	99.70833587646484	98.33544923236012	98.15461742279015	98.22991024119275	0.5654223745004855	87.23957824707031	97.78645324707031	87.8854687856107	85.79995932311326	86.28393314045186
67	0.05712714272357213	98.5	99.875	98.5552021505754	98.50702261789463	98.51057806976664	0.5728419072108011	87.76041412353516	97.52603912353516	87.87125224451773	86.70816754515127	86.8197066278155
68	0.07482979076720464	97.83333587646484	99.83333587646484	97.81410035190251	97.81908821888727	97.79008174042751	0.5694268584465133	87.63020324707031	97.00520324707031	87.65017487070655	86.16434670877724	86.30924474859967
69	0.06441195469951101	98.33333587646484	99.75	98.37131894345131	98.30269334145717	98.32588481980105	0.5256075861087387	87.76041412353516	97.52603912353516	87.64354208087079	86.73231510528132	86.73718054514273
70	0.06101112650532741	98.41667175292969	99.79167175292969	98.38895135551962	98.07162389612277	98.20452786206663	0.6061045674294595	87.109375	97.265625	86.62343325349929	85.41000474980451	85.49455235199552
71	0.05788400971951584	98.29167175292969	99.79167175292969	98.29991277787794	98.25147393836372	98.25259910304703	0.5750282673596038	87.109375	97.265625	87.04660688494171	86.29075815715365	86.16693128876169
72	0.059453357729750377	98.125	99.83333587646484	98.16527929842998	98.18667308422819	98.15366917867274	0.5766853925876679	88.15103912353516	97.91666412353516	88.13033877283596	86.76402185632473	86.92573918789853
73	0.059838078847581834	98.625	99.70833587646484	98.58285767579417	98.50655362308694	98.5212066170613	0.6177586804284184	87.109375	97.00520324707031	86.61066708912917	85.54496990980095	85.57413336764874
74	0.06454066627833527	98.04167175292969	99.83333587646484	98.10939818730195	97.79571402023554	97.92384552886834	0.6127546590044304	87.109375	96.875	86.71677457871156	85.75538128260281	85.84649663109805
75	0.05417056526581291	98.375	99.83333587646484	98.27571748678234	98.23945787521406	98.2425402762041	0.6303484130718614	87.76041412353516	97.65625	87.95083722562435	86.47680993738567	86.71989443898991
76	0.0546863842192882	98.41667175292969	99.75	98.5209174071068	98.37582999871648	98.43016171895131	0.5920321344347025	87.36978912353516	97.13541412353516	87.12029886893777	86.18823656527037	86.06874482589181
77	0.061307288305057835	98.5	99.83333587646484	98.63912058766796	98.50287849699245	98.55587955900596	0.5753108791541308	87.109375	97.13541412353516	87.2944694496305	86.0266800019616	86.24583757866353
78	0.07722049278595175	97.79167175292969	99.75	97.75441885005331	97.784342817075	97.73190810784902	0.5676204925630373	87.890625	97.52603912353516	87.51195858756296	86.80531625932127	86.78413904803362
79	0.0460168157859395	98.79167175292969	99.83333587646484	98.77670068378329	98.76315250797555	98.75884013012487	0.5311208479888023	88.28125	98.046875	88.2963283705523	87.06730343776651	87.22723814214943
80	0.06491515364691926	98.125	99.625	98.1429171604904	98.09686808985225	98.0964070868459	0.541619317587641	88.54166412353516	97.52603912353516	88.02332142761828	87.1879507642962	87.23339266542749
81	0.059076117634928475	98.41667175292969	99.75	98.42643143666952	98.52891375209711	98.46306780481241	0.5907477288860719	88.15103912353516	97.65625	88.41295378650067	86.82672424224364	87.06504890486904
82	0.06266826714544246	98.16667175292969	99.79167175292969	98.20590252303973	98.21168049996676	98.19381853843878	0.574015211855702	87.76041412353516	97.78645324707031	87.27439717447606	86.49266913034121	86.66148190388371
83	0.06370779999357183	98.08333587646484	99.875	98.06251367931263	98.01774093914146	98.02415946284353	0.6265417719684289	87.890625	97.52603912353516	87.11492157793025	86.71903051752862	86.58810093927376
84	0.04083190890533539	99.08333587646484	99.91667175292969	99.08562623881558	99.03182977935417	99.04665495346616	0.5543073622538941	87.5	98.17707824707031	87.00547373765899	86.41806705323602	86.26963587739885
85	0.05404567776286664	98.375	99.83333587646484	98.32835475579867	98.23052016575082	98.26241546477988	0.5448576008986757	88.41145324707031	97.78645324707031	88.24707536517279	86.94448056463075	87.26911393172443
86	0.07135714173142332	97.875	99.79167175292969	97.8930121653554	97.82504423580995	97.83646144109855	0.5251228446638074	88.93228912353516	97.65625	88.50511672043808	88.08439943452457	87.71850628149556
87	0.0527423845489587	98.45833587646484	99.79167175292969	98.478151638637	98.37750732331052	98.40818399798161	0.5971673573397615	86.84895324707031	96.74478912353516	86.60078746593499	85.42091408799796	85.73382085478569
88	0.05894987520645373	98	99.95833587646484	98.0348379079128	97.9510531244559	97.97350860270124	0.5451600348363476	88.28125	97.265625	88.32331361089778	86.83787947555157	87.11100687070085
89	0.05542379598734745	98.5	99.83333587646484	98.50359324662531	98.54823575283808	98.51223553590903	0.5869304836196525	88.28125	97.52603912353516	88.15999741005037	87.14342499386304	86.99858282457554
90	0.06799276461126283	98.29167175292969	99.66667175292969	98.3765894550472	98.21258543808419	98.28003485589981	0.5921621446175701	87.76041412353516	97.65625	87.5865674042206	86.82572520651368	86.82282855700582
91	0.06000660341621066	98.125	99.91667175292969	98.16679902059528	98.06648316444577	98.09562523471942	0.5634709545314157	88.15103912353516	97.65625	87.99929157218232	86.89900507641434	86.97372869480637
92	0.049915186656095706	98.5	99.66667175292969	98.56397808987197	98.45191245911076	98.49499371722781	0.5545044557462594	87.76041412353516	97.39582824707031	86.85619089599466	86.31769930111608	86.2564125985959
93	0.06294821664652166	98.20833587646484	99.75	98.17214115669637	98.20132741788402	98.17112357444577	0.562100185848949	88.93228912353516	97.52603912353516	88.87007109598707	87.74426380183576	87.80851902664473
94	0.04485538483054067	98.625	99.95833587646484	98.66547361938234	98.50790857328977	98.56913009026019	0.5781591264228135	87.890625	97.39582824707031	87.69343223273052	86.62242586366492	86.79672823386097
95	0.05722946562804282	98.54167175292969	99.75	98.55135720522253	98.61103515356311	98.56500339253517	0.6075242423952053	87.63020324707031	97.13541412353516	87.74362407421823	86.66814846257901	86.8236401526152
96	0.05682044935946275	98.25	99.91667175292969	98.27526263830488	98.23693478372317	98.23842054526267	0.5603658550195784	86.97916412353516	97.265625	86.89875357427835	85.29198655606665	85.70750145420132
97	0.057438872118170066	98.25	99.70833587646484	98.25531821876591	98.2405126732251	98.22873199159847	0.560247618627424	88.15103912353516	97.52603912353516	88.27809764552059	86.85610888207884	87.10835386955932
98	0.04636534993847211	98.54167175292969	99.79167175292969	98.53704612344464	98.50518270972917	98.50427170584183	0.6210551374136534	87.23957824707031	96.484375	87.34977767505556	86.1207314101557	86.15808356889349
99	0.05549823850626126	98.29167175292969	99.875	98.21642785579922	98.19901061661089	98.18046277049073	0.6035560111315471	88.54166412353516	97.52603912353516	88.35388443326427	86.93151220216303	87.23727162549174
100	0.06263587115235471	98.25	99.66667175292969	98.26333337433495	98.13446447275888	98.18508563103268	0.604524340257349	86.84895324707031	97.265625	86.83982417023289	85.84251671704739	85.80471583515369
