# Supplementary material for: Toxic chinese herbal medicine recognition in real-world images via multi-scale and attention-enhanced EfficientNetV2
Source: PLoS One. 2026 Mar 19;21(3):e0344262. doi: 10.1371/journal.pone.0344262 (PMC13002182; doi:10.1371/journal.pone.0344262)
Supplement: S6 File — Numerical data underlying all figures and reported metrics, including complete training logs, evaluation results, per-class performance values, and confusion matrices. (ZIP) [file pone.0344262.s006.zip › Dataset/results/ResNext50/ResNext50_metrics_outputs.csv]

index	train_loss	train_acc_1	train_acc_5	train_precision	train_recall	train_f1-score	test_loss	test_acc_1	test_acc_5	test_precision	test_recall	test_f1-score
1	2.5561737648646035	36.29166793823242	66.125	35.662150760902485	34.53052385263792	34.58767901019873	2.7176503563920655	42.96875	73.046875	44.56421489326149	41.670470747441954	37.928865349525395
2	2.0455455338954924	48.583335876464844	79.83333587646484	48.22329719283593	47.701604463496466	47.77465842986361	2.812885061643707	42.96875	77.47395324707031	54.565919985198995	43.62842448887505	39.60772792792462
3	1.60702418923378	57.5	86.125	57.03488997514537	56.37475743026083	56.57080571128276	1.8535453791264445	57.682289123535156	86.06770324707031	68.94753796348861	57.95165566598609	56.534596161765606
4	1.430193330446879	60.875	88.95833587646484	60.14260929762223	59.55703224442825	59.70583762125156	1.6175652133921783	63.281246185302734	88.80207824707031	72.17906593019681	62.946662397538496	61.40799946766252
5	1.2374917068084081	65.66667175292969	91.45833587646484	65.01172671754253	64.96016190001545	64.85900774301251	1.7255657771408248	61.84895706176758	89.58332824707031	71.53849235774082	61.42423405408387	61.07667846765458
6	1.1119317273298899	69.625	91.91667175292969	68.87655686681018	68.72702506451667	68.74055866395915	1.3779435003331553	68.48957824707031	88.02082824707031	70.93515091786274	66.60174497314672	64.95658821482817
7	1.079217356244723	69.29167175292969	93.16667175292969	68.6658318230406	68.44200257428338	68.44816424927907	1.5074480363788705	65.10416412353516	91.27603912353516	68.09307501127188	63.27913013144553	62.19325471095676
8	1.0088271832466125	71.20833587646484	94.25	71.48187070793452	70.48812719080442	70.84350383016043	1.4636564273387194	63.281246185302734	90.234375	68.96705748356264	63.11841232053999	61.27793267324485
9	0.8488082655270894	75.5	95.5	75.12244954811997	75.14447211044434	75.06024854298563	1.2362720383680426	68.75	90.49478912353516	74.33096806507788	68.44819448386407	67.9873465972344
10	0.7523820815235376	77.625	95.875	77.51102692774602	77.1998000633781	77.26792437964951	1.04102007074592	72.91666412353516	93.61978912353516	78.00988763319775	72.1415557742216	71.66707071334724
11	0.7998506374160449	76.5	95.54167175292969	76.38364999065703	76.35381241986225	76.31050469625833	1.0477838000903528	76.04166412353516	94.140625	79.66632264011513	74.83427016593475	74.55969087856464
12	0.6881812485555808	79.66667175292969	96.25	79.64400112666677	79.26602840719669	79.35537564490308	1.138514843783317	73.95832824707031	92.70832824707031	79.07188384101548	73.09431251546395	72.172753164077
13	0.6915173363188902	78.75	96.875	78.57466127263812	78.24154157194688	78.33597362935203	1.040987002981031	75.13020324707031	93.75	77.18870863984331	74.52895439284677	73.66373514632456
14	0.6480961486697197	80.5	96.95833587646484	80.31672259391931	80.19811675367792	80.20949005976331	1.302364408984431	70.05207824707031	90.88541412353516	73.78540680465792	68.25859684745792	67.48700630406279
15	0.6023041563729445	82.04167175292969	97.25	82.1464980916211	81.75969611721628	81.85284711572966	1.225883805348227	71.74478912353516	94.27082824707031	75.59415069571824	70.22599601761054	70.47955326024525
16	0.571936947107315	82.95833587646484	97.375	82.91950583537097	82.5192679514955	82.62659314801972	1.3276133585195378	68.48957824707031	90.234375	72.17750542305355	67.98046915537529	66.59505630014188
17	0.60395964016517	81.66667175292969	97.58333587646484	81.39150302638953	81.21120535470183	81.22573243394048	1.3145043011643338	73.56770324707031	92.05728912353516	77.14663915978782	71.17177479036053	71.49744180090232
18	0.5790819586813449	83.75	97.33333587646484	83.62714580500743	83.23342159273011	83.37077346248958	0.9514772015493994	76.30207824707031	94.66145324707031	79.0479733841194	74.48323040469474	74.6298497432389
19	0.5039766490956148	85.79167175292969	97.875	85.82236934712921	85.58583709304617	85.63458268579664	1.0046581807158266	77.34375	93.61978912353516	79.8721422443459	75.61669383321448	75.34040718656772
20	0.47448789479831854	85.625	98.04167175292969	85.54908097581458	85.19450284650203	85.32746434564065	1.0485011335143402	73.30728912353516	93.75	77.59850399189149	72.36290513824932	72.03995872577183
21	0.46470450033744176	86.41667175292969	98.45833587646484	86.49093881419776	86.34591046876194	86.35230216794733	1.1393883815811288	75.26041412353516	93.48957824707031	79.6002514705735	74.62125345104069	74.77625983126326
22	0.4783018358548482	85.25	98.29167175292969	85.18875287002994	85.0345619269656	85.05998640396743	0.9518602948713427	80.59895324707031	95.703125	81.3371401879749	78.59198286763993	78.67851367285759
23	0.46200712415079276	86.16667175292969	98.45833587646484	85.92965182330767	85.76847730442785	85.79539108252882	0.8624158130369324	80.46875	95.57291412353516	80.92924288199633	79.35950504786551	79.17280709262643
24	0.4794398460785548	85.04167175292969	98.625	84.92332731982545	84.64880236777597	84.72673611180497	1.1689660906170805	76.04166412353516	93.22916412353516	78.15452931204189	75.27628816740206	74.90117108705442
25	0.4471705024316907	86.375	98.33333587646484	86.19388538353913	86.05914883947663	86.07836729688317	1.0321605878319435	76.43228912353516	95.05207824707031	78.70409061997948	75.84231545120156	75.38905658803816
26	0.4303695761971176	86.58333587646484	98.125	86.62334495554659	86.60251378577135	86.56253904508712	0.8861547549089058	79.296875	95.05207824707031	80.95563369356879	78.3262608966614	78.29159045212053
27	0.4034087064613899	88.625	98.66667175292969	88.3766108896736	88.4788949861785	88.37840031136456	0.9050151441091051	79.42707824707031	94.27082824707031	80.58073961701204	78.14658919164552	78.18761393610629
28	0.33891527220606804	90.16667175292969	99.08333587646484	90.02586725632901	89.88448318235962	89.90503810872184	1.062683555142333	77.21353912353516	93.359375	78.76385109760352	75.54239790941918	75.6266659112553
29	0.3791881725129982	88.70833587646484	98.83333587646484	88.63601386308083	88.31788953525351	88.4359236340031	0.8875425315539663	78.64582824707031	95.05207824707031	80.87208491677143	77.82499832249519	77.58986460846944
30	0.3514188572019339	89.58333587646484	98.5	89.70537150515214	89.48728061237281	89.54388549424247	1.1412390623784934	73.56770324707031	93.61978912353516	77.18268687434303	72.05160834854202	71.85810369717635
31	0.23483690513918798	93.375	98.95833587646484	93.5837074892752	93.0466335003405	93.15207921050906	0.7441813425393775	83.07291412353516	95.96353912353516	83.08770011523812	81.96343480605057	82.00951891453464
32	0.16985694128088652	94.79167175292969	99.375	94.66195162617126	94.50049922151507	94.53886813285607	0.6540220933966291	85.41666412353516	96.09375	85.15695346408366	84.25121968144497	84.24972276194278
33	0.16004740515413385	95.70833587646484	99.16667175292969	95.66510258547827	95.53021799378374	95.56670206704804	0.666749701119746	84.50520324707031	96.22395324707031	83.49131985119689	82.40010094202835	82.26231915778317
34	0.15284683307632804	95.41667175292969	99.375	95.56111726376393	95.21680415478357	95.33099540464193	0.6792770173366686	84.50520324707031	96.35416412353516	84.23473253347125	83.183124065477	83.07404433287894
35	0.1329550924198702	96.16667175292969	99.66667175292969	96.03134706356147	95.87089776963758	95.911768967291	0.5729020287205154	86.84895324707031	97.39582824707031	87.2745472745616	85.76408416364612	85.97065946652994
36	0.11741657167517891	96.66667175292969	99.66667175292969	96.6465678424469	96.59363576320455	96.59087414955215	0.634152690685975	86.06770324707031	96.61457824707031	86.42461952270695	85.13122116376185	85.3207555004679
37	0.11900068982038647	96.79167175292969	99.79167175292969	96.6463463733636	96.82288736658718	96.71082305575833	0.5951172132046546	87.5	97.265625	87.30459497429722	86.13109008916267	86.18118640425162
38	0.10666081652666132	97.20833587646484	99.58333587646484	97.310235837738	97.097106588567	97.18363642630216	0.6411187820801084	85.02603912353516	96.74478912353516	85.247043988026	83.76554314132537	83.85448891164485
39	0.11123134053777903	96.875	99.70833587646484	96.76651369634915	96.73940124553101	96.71982643085491	0.6141979995494088	86.19791412353516	97.13541412353516	86.40108343795876	84.92995965930886	85.05795574197539
40	0.10803635151435932	97	99.58333587646484	96.95558952827088	96.90787555316011	96.89361995804788	0.6442238583111077	86.45832824707031	96.74478912353516	86.51740913281655	85.15850006619719	85.42137377981287
41	0.11228705718337248	96.75	99.625	96.73998312373628	96.53530918290627	96.6060574416846	0.6092465812010536	86.58853912353516	97.39582824707031	85.77364760447232	85.01099651287387	84.88861176198333
42	0.1054972556590413	96.91667175292969	99.66667175292969	96.9002098955296	96.85251987204168	96.84772337033617	0.5988023429083569	86.84895324707031	97.13541412353516	87.07094951458258	85.43613874652675	85.67398869733363
43	0.10406640073847181	97.25	99.5	97.3888982551377	97.20748517827413	97.27755127071642	0.6179825220982593	85.546875	97.39582824707031	85.30421490152834	84.1025330183653	84.20968375962474
44	0.10032747794330742	96.75	99.54167175292969	96.78586059905109	96.69486173996589	96.70816849854921	0.5970163264476772	85.80728912353516	96.875	84.94792965346832	84.38343171916388	84.28863596912657
45	0.09090656180943672	97.95833587646484	99.66667175292969	97.83910610127418	97.89816216580158	97.85147289633798	0.6062121956662546	86.71875	97.13541412353516	86.22688990932832	85.55607148379363	85.55874012269682
46	0.09843815628904849	97	99.66667175292969	96.95578331975572	97.03118259768645	96.97556241741104	0.5645507705473088	87.63020324707031	96.875	87.16785789933216	86.42580719239042	86.44883841101488
47	0.09790912860189564	97.33333587646484	99.625	97.18609272803005	97.30778379810047	97.21260821667106	0.6195694531076393	86.45832824707031	97.52603912353516	86.74272549270974	85.32733363146379	85.7023541914781
48	0.09664584550036427	97.16667175292969	99.54167175292969	97.13346327396539	97.28462726467114	97.1709348243588	0.6011083273921637	86.06770324707031	96.484375	85.8921067222233	85.19108533657969	85.15571304187553
49	0.09963571187923663	97.375	99.66667175292969	97.3163920631783	97.36163677428779	97.31683252181324	0.5903002056825244	87.109375	97.00520324707031	86.35809134241457	84.97662277230488	85.18353175004866
50	0.10391312928947931	97.04167175292969	99.625	97.01050720598238	97.06105670597809	97.00770088597079	0.5777083513377571	86.71875	97.39582824707031	86.77336836343518	85.51199669472511	85.67219658307201
51	0.08569492931788167	97.58333587646484	99.75	97.58694038087455	97.53232363175417	97.54318700027316	0.5555519671082342	88.28125	97.65625	87.74186385753906	86.71182940269298	86.93285703956658
52	0.10274256563861854	97	99.58333587646484	97.0543420598327	96.77309028492954	96.87593824567291	0.5439252024273932	86.84895324707031	97.265625	86.815157027565	85.65403706986936	85.81858176215438
53	0.08111753741667295	97.25	99.70833587646484	97.21457002716252	97.24036009763284	97.20212015518732	0.5145901693370737	88.54166412353516	97.39582824707031	88.39679327793048	87.29516155517408	87.29644025694425
54	0.07760573713496949	97.91667175292969	99.70833587646484	97.79285476227228	97.90728016633689	97.82676311765702	0.6161722425370803	87.109375	96.74478912353516	86.5948305622899	85.79501450433867	85.88810024516593
55	0.09693698909696347	97.16667175292969	99.625	96.9597066432187	96.93536313229706	96.9290174038499	0.5897976873017493	86.71875	97.65625	85.71308395949394	85.3719180971997	85.17283813
56	0.07392324643597628	97.95833587646484	99.66667175292969	97.79935305211258	97.87551295775246	97.81911338329078	0.667717569069282	86.328125	96.484375	86.67428341160954	84.95845865996054	85.2299234914226
57	0.07711320079746656	97.83333587646484	99.75	97.8916221358244	97.82886940578481	97.84276410202925	0.5582754766134409	87.76041412353516	97.13541412353516	87.66711106613242	86.90151438743428	86.8590181470266
58	0.07261825385969133	98.375	99.70833587646484	98.40726864430941	98.26917349452908	98.31692815915058	0.6306570643694916	86.19791412353516	96.22395324707031	86.38361549865274	84.80126360914845	84.94637392462026
59	0.0772839929794039	97.66667175292969	99.75	97.78898922321375	97.64186023520769	97.69898767347631	0.5570859178260434	88.54166412353516	97.13541412353516	88.91145145935243	87.60335009865673	87.76039248345691
60	0.09342449388621996	97.04167175292969	99.58333587646484	97.04394379548059	96.88347390547553	96.93736668844471	0.5879784226270507	87.23957824707031	97.13541412353516	87.4601335411895	85.83608836581303	85.98150170739359
61	0.07762575160556784	98.04167175292969	99.83333587646484	97.99376396523697	97.98979570127463	97.96673346803838	0.5868115232697164	88.93228912353516	97.13541412353516	88.9421406829394	87.36930605203447	87.64350483351035
62	0.08096383022920539	97.75	99.70833587646484	97.72306263584798	97.81007704786423	97.74202383400633	0.5128736837868928	87.890625	97.52603912353516	87.9944712227686	86.57259598279622	86.8678520871726
63	0.09318966989483063	97.41667175292969	99.70833587646484	97.27612480006631	97.20485659591282	97.2056548766094	0.5966641856643946	87.109375	96.875	87.41310630090368	85.5890650164743	85.85520612791714
64	0.09577731926071768	97.16667175292969	99.70833587646484	97.10229916710337	97.07408332063967	97.06728842641266	0.5773755778245686	86.97916412353516	97.00520324707031	86.9378250487539	85.90514026371348	86.01000867775019
65	0.07918447539792396	97.5	99.66667175292969	97.42158524235485	97.4855200986827	97.42786250480872	0.5256729177678304	88.02082824707031	97.39582824707031	88.08771157001355	86.8183381074495	87.05794530300071
66	0.07456794609587329	97.625	99.75	97.70605954100088	97.56641361169906	97.60809241031326	0.5748266393826876	87.23957824707031	97.00520324707031	87.41613648395725	85.92159752360001	86.18933678696217
67	0.08483258355214882	97.45833587646484	99.625	97.44621788702699	97.44189901817518	97.42456088345176	0.5952129511403351	86.71875	97.265625	86.1214005420114	85.23384104422904	85.22883772794451
68	0.07026250381604768	98.16667175292969	99.625	98.15342030951614	98.2290467073518	98.16928891878675	0.5968797359192308	87.76041412353516	97.39582824707031	87.46186672725638	86.49696500134546	86.4949884826092
69	0.06780386585975066	97.79167175292969	99.70833587646484	97.84735998553856	97.82032075114176	97.8194573937803	0.5512981184274395	87.63020324707031	97.39582824707031	87.29880995109556	86.6295611633534	86.45833746872295
70	0.0707157130287184	98	99.70833587646484	97.9223189442207	97.97376546065148	97.9300772979743	0.6160993055943133	86.45832824707031	97.00520324707031	86.25921556618967	85.61461310209744	85.47245434278926
71	0.08383225786848925	97.66667175292969	99.58333587646484	97.60165146253058	97.72619659846559	97.63732593613884	0.5951353078417014	85.80728912353516	97.39582824707031	85.23578518337412	84.61533668667585	84.49385824823496
72	0.07549835318156208	97.83333587646484	99.79167175292969	97.88875620516806	97.76415870419339	97.80268693126575	0.593900115814904	87.5	97.00520324707031	87.18766523059934	86.29188708663051	86.4222217789871
73	0.07550654126874481	97.66667175292969	99.75	97.66783447516714	97.56381415665328	97.5921584050864	0.6100941747475493	86.58853912353516	97.39582824707031	86.2831590125361	85.40181467121391	85.35545830627204
74	0.07756470027612522	97.79167175292969	99.75	97.84864316000927	97.74180193960419	97.78373262879721	0.5915078825855744	87.63020324707031	97.13541412353516	87.43846782562154	86.07977111888252	86.25936711201189
75	0.07687213242655465	97.875	99.66667175292969	97.88075306479203	97.76861468152208	97.79847474558781	0.6031635032738146	86.45832824707031	96.875	85.94241928824917	85.07173017498424	84.98348622894956
76	0.0720946165009324	98.20833587646484	99.75	98.26327574391725	98.22945614407337	98.2346322820447	0.6486017885041898	87.109375	96.61457824707031	87.00404719773182	85.73148465357478	85.87883542421497
77	0.07483484794967808	97.91667175292969	99.75	97.87074733317486	97.90156495446257	97.87003171816929	0.5355614934402789	87.76041412353516	97.265625	87.56090946587933	86.98228381269683	86.89800368647639
78	0.07371874581595572	98	99.625	98.03332774518235	98.12161818982327	98.05982096193785	0.5722892904547431	87.890625	97.265625	87.44164475297212	86.40490610765956	86.49531954672076
79	0.06226445534072506	98.08333587646484	99.91667175292969	97.90692565330055	97.99266132135034	97.9320273523495	0.5751843295195916	87.36978912353516	97.13541412353516	87.12996985156262	86.04410938109311	86.16481462963257
80	0.07372847631108016	98	99.54167175292969	98.02652592312818	97.99471843747516	97.98786201211944	0.660831060654497	86.06770324707031	96.09375	85.714434177566	84.85959649445256	84.84332974032138
81	0.07660636882181279	97.66667175292969	99.66667175292969	97.61267775106519	97.59956753733852	97.56990605834098	0.5837260037051237	88.28125	97.39582824707031	88.1685595616088	86.92388059722227	86.97931238372524
82	0.0882671060351034	97.95833587646484	99.58333587646484	98.05093340721949	97.7863248866948	97.89472247068015	0.5410983170069509	88.15103912353516	97.78645324707031	87.97625964601346	86.94720069250731	87.04360840799735
83	0.07274133866420016	97.70833587646484	99.875	97.6688743915711	97.6801433584788	97.65270694183214	0.5943012210918823	87.36978912353516	97.265625	87.31179934478179	85.94792688190685	86.07011518155247
84	0.05964308658964001	98.33333587646484	99.875	98.34717824342196	98.20648500319626	98.25720989709194	0.5897392218660803	86.84895324707031	97.39582824707031	86.52516105474322	85.40245233142606	85.41679044227597
85	0.07732109560398386	97.75	99.70833587646484	97.69731219760118	97.71405304303704	97.68722675142155	0.5554585261725151	88.54166412353516	97.39582824707031	88.70028116756363	87.08489570504588	87.36958680562753
86	0.07697894962582116	98	99.70833587646484	97.9131897014167	97.98921706339729	97.93798835481743	0.5940789867496884	86.06770324707031	96.484375	86.11342095538016	84.84835964341596	85.13334536931899
87	0.07692784181524379	97.875	99.66667175292969	97.92533184999465	97.8264771200988	97.85704580088488	0.5615694021556313	86.19791412353516	97.13541412353516	86.23842803862594	85.09357298938025	85.31876403934811
88	0.07056879238109104	98.08333587646484	99.66667175292969	98.01745783387256	98.20860659953402	98.0908014836362	0.6000992184008282	87.109375	96.74478912353516	86.82905941451376	86.10847676867701	86.12459602953805
89	0.0672517738355479	98.125	99.75	97.99563098499821	98.1380371797398	98.04044564362415	0.5205138714069714	88.28125	97.13541412353516	87.7490694317649	87.49660574441552	87.28550249386028
90	0.06910702774786236	98.16667175292969	99.83333587646484	98.11631952001952	98.11089674092187	98.0962690964827	0.6166081345159	87.23957824707031	96.74478912353516	86.85684626461929	85.77796924949617	85.8930433561537
91	0.07758882806946833	97.75	99.66667175292969	97.74678990194609	97.47462120043716	97.58886154394584	0.5854745777905919	87.109375	97.265625	86.82591279257808	85.49302838727118	85.74438680166284
92	0.06524852280893052	98.04167175292969	99.79167175292969	98.05421771542692	97.97379170999204	97.98639420706026	0.5600468254653302	87.76041412353516	96.74478912353516	88.06896241675126	86.49129048534556	86.79205407365896
93	0.07798896942986175	97.83333587646484	99.70833587646484	97.80931797474554	97.76921807632822	97.76522760368991	0.5730269197677748	87.63020324707031	97.00520324707031	87.25257189285092	86.43037066535189	86.43078835919506
94	0.07205482001183555	98.08333587646484	99.70833587646484	98.04613309497505	98.0217747946543	98.01833230321527	0.5537910362942663	87.890625	97.13541412353516	88.29135931521851	86.25338974056119	86.65499487724934
95	0.07824465287209023	97.75	99.75	97.78652251495703	97.5724463810595	97.6621808039858	0.5592755197591638	86.97916412353516	97.78645324707031	86.89265222048621	85.46865299211983	85.70192023042586
96	0.06616020261853313	97.95833587646484	99.75	97.97391695939618	97.93054305976906	97.93956775218533	0.660125910716791	85.546875	96.61457824707031	85.69293469091343	83.99647651055662	84.30067237895595
97	0.0687014454145295	98.08333587646484	99.79167175292969	98.1313679832503	97.94227241410371	98.01396379062042	0.563524177097861	88.28125	96.875	87.62944786551597	86.80831979173657	86.86214770415867
98	0.08070146068911223	97.75	99.625	97.81355955943458	97.68249790728211	97.72101935178833	0.5885622091025956	87.63020324707031	97.265625	87.16452500904175	86.5107201934486	86.41003375667174
99	0.07541130360681564	97.875	99.70833587646484	97.87668745902444	97.8051473625277	97.8170397387593	0.5673380757082972	87.5	96.875	87.09450822102006	85.87056074227539	86.13122580556983
100	0.0718425529745097	98.04167175292969	99.70833587646484	98.03776090095326	98.02757967719491	98.00939336350946	0.5568128808493688	86.97916412353516	97.265625	86.48788213710256	85.52347197372228	85.59314818927976
