# Supplementary material for: Toxic chinese herbal medicine recognition in real-world images via multi-scale and attention-enhanced EfficientNetV2
Source: PLoS One. 2026 Mar 19;21(3):e0344262. doi: 10.1371/journal.pone.0344262 (PMC13002182; doi:10.1371/journal.pone.0344262)
Supplement: S6 File — Numerical data underlying all figures and reported metrics, including complete training logs, evaluation results, per-class performance values, and confusion matrices. (ZIP) [file pone.0344262.s006.zip › Dataset/results/SwinTransformer/per_cls_acc.csv]

1	0.0	0.0	0.0	0.0	0.0	0.0	0.0	0.0	0.0	0.0	0.0	0.0	0.0	0.0	0.0	0.0	0.0	0.22727273	0.0	0.0	0.0	0.0	0.0	0.22222222	0.0	0.0	0.0	0.0	0.0	0.0	0.0	0.0	0.7058824	0.0	0.0	0.15	0.0	0.0	0.0	0.45	0.0	0.0	0.0	0.0	0.0	0.27272728	0.0
2	0.0	0.0	0.55	0.0	0.0	0.0	0.0	0.0	0.0	0.0	0.1	0.0	0.0	0.0	0.0	0.0	0.1	0.0	0.0	0.11111111	0.0	0.0	0.0	0.0	0.2	0.0	0.0	0.0	0.0	0.0	0.0	0.0	0.0	0.0	0.0	0.0	0.55	0.0	0.0	0.0	0.2	0.1904762	0.0	0.0	0.0	0.18181819	0.0
3	0.35	0.0	0.2	0.0	0.0	0.0	0.0	0.11111111	0.0	0.0	0.1	0.1	0.0	0.0	0.0	0.15	0.05	0.59090906	0.0	0.0	0.0	0.0	0.0	0.22222222	0.0	0.07692308	0.0	0.0	0.0	0.0	0.25	0.1	0.0	0.0	0.0	0.0	0.0	0.0	0.0	0.25	0.06666667	0.23809524	0.0	0.0	0.0	0.18181819	0.0
4	0.45	0.95	0.0	0.0	0.0	0.2	0.0	0.16666667	0.0	0.0	0.1	0.0	0.0	0.0	0.0	0.15	0.0	0.0	0.0	0.0	0.0	0.0	0.0	0.22222222	0.0	0.0	0.0	0.0	0.0	0.05	0.0	0.05	0.0	0.0	0.0	0.0	0.0	0.0	0.11111111	0.0	0.13333334	0.0952381	0.0	0.0	0.0	0.0	0.0
5	0.05	0.6	0.0	0.0	0.15	0.3	0.0	0.055555556	0.0	0.0	0.05	0.0	0.0	0.0	0.0	0.0	0.1	0.27272728	0.0	0.11111111	0.0	0.0	0.1	0.22222222	0.05	0.0	0.0	0.05	0.0	0.15	0.125	0.05	0.0	0.0	0.0	0.0	0.05	0.0	0.0	0.0	0.33333334	0.23809524	0.0	0.0	0.0	0.09090909	0.0
6	0.15	0.4	0.45	0.0	0.0	0.0	0.0	0.055555556	0.0	0.0	0.0	0.2	0.0	0.07692308	0.23529412	0.0	0.3	0.27272728	0.0	0.0	0.0	0.0	0.0	0.11111111	0.1	0.0	0.0	0.0	0.0	0.15	0.0	0.1	0.0	0.0	0.0	0.0	0.0	0.0	0.0	0.0	0.0	0.14285715	0.0	0.0	0.0	0.36363637	0.0
7	0.35	0.3	0.0	0.0	0.1	0.0	0.0	0.0	0.0	0.0	0.0	0.1	0.0	0.0	0.05882353	0.2	0.15	0.3181818	0.0	0.0	0.0	0.0	0.35	0.16666667	0.0	0.0	0.0	0.0	0.0	0.0	0.3125	0.15	0.0	0.0	0.0	0.5	0.05	0.0	0.0	0.1	0.4	0.14285715	0.0	0.0	0.0	0.45454547	0.0
8	0.3	0.05	0.0	0.0	0.0	0.5	0.0	0.33333334	0.0	0.0	0.15	0.35	0.0	0.0	0.0	0.1	0.2	0.54545456	0.0	0.0	0.0	0.0625	0.0	0.0	0.0	0.15384616	0.0	0.0	0.0	0.05	0.0	0.25	0.0	0.27272728	0.16666667	0.1	0.05	0.0	0.0	0.05	0.26666668	0.0	0.0	0.0	0.0	0.45454547	0.0
9	0.15	0.15	0.0	0.45	0.0	0.15	0.0	0.055555556	0.0	0.27272728	0.05	0.15	0.0	0.0	0.11764706	0.15	0.15	0.27272728	0.0	0.0	0.0	0.0	0.0	0.055555556	0.1	0.15384616	0.0	0.0	0.0	0.0	0.125	0.2	0.0	0.09090909	0.055555556	0.0	0.1	0.0	0.0	0.0	0.2	0.23809524	0.0	0.0	0.0	0.54545456	0.0
10	0.1	0.2	0.0	0.25	0.0	0.35	0.0625	0.22222222	0.15384616	0.0	0.2	0.45	0.0	0.15384616	0.0	0.3	0.05	0.0	0.0	0.11111111	0.0	0.0	0.0	0.0	0.0	0.07692308	0.0	0.65	0.0	0.0	0.0625	0.05	0.0	0.0	0.055555556	0.0	0.0	0.0	0.0	0.35	0.6666667	0.14285715	0.0	0.0	0.0	0.09090909	0.0
11	0.35	0.05	0.15	0.1	0.1	0.25	0.0	0.3888889	0.07692308	0.18181819	0.05	0.15	0.0	0.0	0.05882353	0.1	0.2	0.22727273	0.0	0.0	0.0	0.0625	0.05	0.0	0.05	0.07692308	0.0	0.1	0.0	0.0	0.0	0.1	0.05882353	0.0	0.055555556	0.05	0.05	0.0	0.44444445	0.2	0.2	0.04761905	0.0	0.0	0.0	0.09090909	0.0
12	0.25	0.5	0.35	0.05	0.2	0.05	0.0	0.22222222	0.0	0.0	0.05	0.2	0.0	0.15384616	0.05882353	0.2	0.2	0.45454547	0.0	0.0	0.0	0.0	0.1	0.055555556	0.05	0.15384616	0.0	0.0	0.0	0.1	0.0	0.15	0.0	0.0	0.0	0.0	0.1	0.07692308	0.0	0.35	0.4	0.0	0.0	0.0	0.05882353	0.45454547	0.0
13	0.45	0.25	0.35	0.15	0.0	0.15	0.0	0.33333334	0.0	0.0	0.15	0.2	0.0	0.0	0.11764706	0.25	0.25	0.0	0.0	0.0	0.0	0.0625	0.05	0.0	0.05	0.0	0.0	0.0	0.0	0.15	0.0	0.05	0.0	0.27272728	0.22222222	0.0	0.25	0.0	0.0	0.05	0.2	0.47619048	0.0	0.0	0.0	0.18181819	0.0
14	0.2	0.5	0.05	0.25	0.0	0.05	0.0	0.16666667	0.0	0.0	0.0	0.2	0.06666667	0.07692308	0.05882353	0.15	0.2	0.6363636	0.0	0.0	0.0	0.125	0.0	0.0	0.2	0.0	0.0	0.0	0.1	0.2	0.25	0.2	0.05882353	0.18181819	0.11111111	0.0	0.2	0.0	0.11111111	0.05	0.2	0.3809524	0.0	0.0	0.0	0.45454547	0.0
15	0.35	0.7	0.25	0.05	0.05	0.0	0.0	0.3888889	0.0	0.09090909	0.2	0.05	0.0	0.15384616	0.11764706	0.35	0.4	0.18181819	0.0	0.11111111	0.0	0.0625	0.0	0.22222222	0.0	0.0	0.0	0.05	0.0	0.0	0.0	0.35	0.05882353	0.27272728	0.0	0.0	0.15	0.07692308	0.0	0.15	0.6	0.3809524	0.0	0.0	0.05882353	0.54545456	0.0
16	0.4	0.75	0.05	0.55	0.05	0.0	0.0	0.055555556	0.0	0.09090909	0.1	0.3	0.0	0.0	0.1764706	0.1	0.1	0.18181819	0.0	0.0	0.0	0.0625	0.0	0.055555556	0.25	0.0	0.0	0.0	0.0	0.05	0.125	0.55	0.0	0.09090909	0.0	0.05	0.05	0.0	0.11111111	0.15	0.33333334	0.14285715	0.0	0.0	0.0	0.45454547	0.0
17	0.3	0.75	0.2	0.1	0.1	0.05	0.0	0.11111111	0.30769232	0.0	0.1	0.15	0.0	0.0	0.0	0.05	0.2	0.36363637	0.0	0.0	0.0	0.125	0.15	0.16666667	0.1	0.0	0.0	0.05	0.0	0.05	0.0	0.4	0.0	0.18181819	0.0	0.0	0.35	0.0	0.0	0.1	0.53333336	0.04761905	0.0	0.0	0.0	0.0	0.0
18	0.25	0.5	0.25	0.3	0.15	0.2	0.3125	0.055555556	0.07692308	0.09090909	0.0	0.1	0.0	0.0	0.11764706	0.1	0.55	0.27272728	0.0	0.11111111	0.0	0.1875	0.05	0.0	0.0	0.15384616	0.0	0.0	0.0	0.0	0.0625	0.0	0.0	0.09090909	0.0	0.0	0.05	0.0	0.22222222	0.2	0.4	0.14285715	0.0	0.0	0.0	0.54545456	0.0
19	0.4	0.6	0.0	0.1	0.0	0.4	0.0	0.055555556	0.0	0.0	0.0	0.3	0.0	0.0	0.3529412	0.25	0.25	0.13636364	0.0	0.0	0.0	0.0625	0.05	0.22222222	0.15	0.07692308	0.0	0.0	0.0	0.1	0.0	0.5	0.05882353	0.36363637	0.055555556	0.05	0.1	0.0	0.11111111	0.15	0.26666668	0.04761905	0.0	0.0	0.0	0.54545456	0.0
20	0.35	0.3	0.05	0.3	0.05	0.2	0.0	0.22222222	0.0	0.27272728	0.0	0.15	0.0	0.0	0.11764706	0.3	0.25	0.045454547	0.0	0.0	0.0	0.0	0.0	0.22222222	0.15	0.0	0.0	0.1	0.05	0.05	0.125	0.7	0.05882353	0.45454547	0.11111111	0.05	0.6	0.0	0.0	0.05	0.6	0.04761905	0.0	0.071428575	0.0	0.36363637	0.0
21	0.25	0.2	0.0	0.6	0.0	0.25	0.0625	0.22222222	0.0	0.09090909	0.05	0.35	0.06666667	0.0	0.05882353	0.4	0.25	0.09090909	0.1	0.11111111	0.0	0.125	0.05	0.22222222	0.1	0.23076923	0.0	0.0	0.0	0.0	0.0625	0.2	0.0	0.36363637	0.0	0.2	0.1	0.0	0.0	0.1	0.33333334	0.23809524	0.0	0.0	0.11764706	0.6363636	0.0
22	0.45	0.2	0.0	0.15	0.05	0.3	0.0	0.16666667	0.07692308	0.0	0.05	0.3	0.13333334	0.0	0.05882353	0.4	0.05	0.4090909	0.0	0.0	0.0	0.0625	0.05	0.055555556	0.25	0.07692308	0.0	0.0	0.1	0.0	0.0	0.5	0.11764706	0.0	0.0	0.0	0.35	0.0	0.0	0.2	0.46666667	0.0952381	0.0	0.0	0.0	0.45454547	0.0
23	0.45	0.7	0.0	0.45	0.15	0.05	0.0	0.055555556	0.07692308	0.09090909	0.15	0.3	0.0	0.0	0.05882353	0.15	0.1	0.3181818	0.0	0.0	0.0	0.0625	0.15	0.22222222	0.15	0.0	0.0	0.05	0.0	0.05	0.125	0.55	0.0	0.27272728	0.0	0.1	0.4	0.0	0.0	0.05	0.53333336	0.0	0.0	0.0	0.0	0.36363637	0.0
24	0.3	0.75	0.0	0.6	0.1	0.4	0.0	0.22222222	0.0	0.0	0.05	0.3	0.0	0.07692308	0.05882353	0.25	0.3	0.5	0.0	0.0	0.0	0.0	0.05	0.0	0.0	0.07692308	0.0	0.05	0.0	0.1	0.0625	0.25	0.05882353	0.18181819	0.0	0.0	0.25	0.0	0.11111111	0.1	0.53333336	0.14285715	0.0	0.0	0.0	0.36363637	0.0
25	0.4	0.4	0.0	0.4	0.0	0.55	0.0	0.22222222	0.0	0.09090909	0.1	0.4	0.0	0.0	0.05882353	0.15	0.05	0.0	0.1	0.0	0.0	0.0625	0.15	0.055555556	0.25	0.07692308	0.0	0.1	0.15	0.05	0.125	0.4	0.0	0.27272728	0.11111111	0.0	0.15	0.0	0.11111111	0.05	0.2	0.2857143	0.0	0.0	0.0	0.18181819	0.0
26	0.45	0.85	0.25	0.1	0.1	0.25	0.0	0.22222222	0.0	0.0	0.0	0.25	0.0	0.15384616	0.0	0.25	0.2	0.27272728	0.0	0.0	0.0	0.0625	0.05	0.16666667	0.1	0.15384616	0.0	0.05	0.05	0.4	0.0625	0.25	0.0	0.0	0.055555556	0.05	0.1	0.0	0.0	0.05	0.4	0.14285715	0.0	0.071428575	0.29411766	0.45454547	0.0
27	0.25	0.7	0.0	0.1	0.05	0.25	0.0625	0.16666667	0.0	0.09090909	0.1	0.25	0.06666667	0.0	0.1764706	0.25	0.3	0.36363637	0.0	0.11111111	0.0	0.0	0.2	0.33333334	0.1	0.15384616	0.0	0.05	0.0	0.05	0.0625	0.7	0.0	0.18181819	0.0	0.05	0.25	0.0	0.44444445	0.0	0.33333334	0.0952381	0.0	0.0	0.0	0.09090909	0.0
28	0.45	0.65	0.05	0.5	0.2	0.15	0.0	0.33333334	0.0	0.27272728	0.05	0.35	0.0	0.07692308	0.11764706	0.35	0.15	0.09090909	0.0	0.0	0.0	0.25	0.1	0.22222222	0.2	0.0	0.0	0.05	0.0	0.05	0.125	0.4	0.0	0.27272728	0.11111111	0.15	0.0	0.0	0.33333334	0.0	0.6	0.47619048	0.0	0.0	0.0	0.18181819	0.0
29	0.35	0.85	0.15	0.15	0.0	0.25	0.0	0.055555556	0.0	0.0	0.15	0.15	0.0	0.0	0.11764706	0.4	0.2	0.22727273	0.0	0.0	0.0	0.0	0.05	0.22222222	0.25	0.0	0.14285715	0.05	0.0	0.25	0.0625	0.6	0.05882353	0.54545456	0.0	0.0	0.1	0.0	0.0	0.05	0.6	0.0	0.0	0.0	0.0	0.54545456	0.0
30	0.3	0.6	0.1	0.2	0.3	0.35	0.0	0.22222222	0.07692308	0.18181819	0.15	0.35	0.0	0.0	0.0	0.15	0.25	0.6818182	0.0	0.11111111	0.0	0.125	0.0	0.16666667	0.2	0.07692308	0.0	0.1	0.0	0.1	0.0625	0.5	0.0	0.18181819	0.055555556	0.1	0.1	0.0	0.5555556	0.1	0.46666667	0.0952381	0.0	0.0	0.0	0.36363637	0.0
31	0.45	0.75	0.1	0.1	0.05	0.35	0.0	0.0	0.0	0.09090909	0.15	0.45	0.0	0.0	0.0	0.25	0.35	0.22727273	0.1	0.0	0.0	0.0625	0.05	0.16666667	0.05	0.0	0.2857143	0.2	0.0	0.2	0.125	0.55	0.11764706	0.18181819	0.0	0.1	0.1	0.0	0.11111111	0.3	0.6666667	0.0952381	0.0	0.0	0.0	0.36363637	0.0
32	0.25	0.45	0.0	0.05	0.25	0.5	0.0625	0.16666667	0.15384616	0.27272728	0.0	0.15	0.0	0.0	0.0	0.3	0.2	0.18181819	0.0	0.0	0.0	0.3125	0.1	0.055555556	0.15	0.0	0.0	0.0	0.0	0.15	0.25	0.3	0.1764706	0.18181819	0.055555556	0.2	0.05	0.0	0.22222222	0.2	0.46666667	0.14285715	0.0	0.0	0.0	0.54545456	0.0
33	0.4	0.45	0.1	0.4	0.05	0.15	0.0	0.055555556	0.07692308	0.09090909	0.35	0.2	0.0	0.07692308	0.11764706	0.35	0.2	0.22727273	0.1	0.0	0.0	0.125	0.05	0.11111111	0.25	0.0	0.0	0.05	0.1	0.15	0.125	0.3	0.05882353	0.45454547	0.22222222	0.0	0.0	0.0	0.0	0.05	0.73333335	0.0952381	0.0	0.071428575	0.11764706	0.6363636	0.0
34	0.4	0.6	0.05	0.6	0.1	0.25	0.25	0.2777778	0.07692308	0.09090909	0.05	0.2	0.0	0.3846154	0.11764706	0.25	0.1	0.45454547	0.0	0.0	0.0	0.0	0.25	0.16666667	0.15	0.07692308	0.14285715	0.1	0.0	0.05	0.0625	0.4	0.23529412	0.09090909	0.055555556	0.05	0.05	0.0	0.33333334	0.15	0.46666667	0.33333334	0.0	0.0	0.0	0.45454547	0.0
35	0.5	0.6	0.0	0.6	0.35	0.35	0.0625	0.0	0.07692308	0.36363637	0.0	0.15	0.0	0.0	0.0	0.1	0.4	0.36363637	0.1	0.0	0.0	0.25	0.15	0.22222222	0.35	0.15384616	0.0	0.2	0.0	0.2	0.125	0.55	0.05882353	0.27272728	0.0	0.0	0.35	0.0	0.33333334	0.05	0.46666667	0.23809524	0.0	0.071428575	0.0	0.45454547	0.0
36	0.4	0.8	0.05	0.45	0.2	0.2	0.0	0.16666667	0.0	0.18181819	0.35	0.15	0.0	0.0	0.11764706	0.2	0.35	0.59090906	0.0	0.0	0.0	0.0625	0.3	0.055555556	0.15	0.0	0.14285715	0.2	0.05	0.15	0.125	0.35	0.0	0.18181819	0.11111111	0.15	0.1	0.0	0.44444445	0.05	0.46666667	0.1904762	0.0	0.071428575	0.0	0.18181819	0.0
37	0.4	0.8	0.0	0.3	0.4	0.55	0.0	0.22222222	0.0	0.27272728	0.0	0.3	0.06666667	0.07692308	0.11764706	0.3	0.3	0.54545456	0.1	0.0	0.0	0.0625	0.15	0.055555556	0.3	0.15384616	0.0	0.25	0.1	0.1	0.0625	0.7	0.0	0.27272728	0.2777778	0.2	0.15	0.0	0.11111111	0.2	0.46666667	0.0952381	0.0	0.071428575	0.11764706	0.45454547	0.0
38	0.4	0.65	0.0	0.3	0.0	0.25	0.0	0.22222222	0.23076923	0.27272728	0.3	0.2	0.0	0.0	0.11764706	0.35	0.4	0.09090909	0.2	0.11111111	0.09090909	0.125	0.15	0.22222222	0.35	0.0	0.0	0.2	0.0	0.1	0.125	0.15	0.0	0.36363637	0.0	0.05	0.05	0.0	0.0	0.0	0.4	0.0	0.0	0.0	0.05882353	0.27272728	0.0
39	0.4	0.75	0.3	0.3	0.3	0.2	0.0625	0.11111111	0.0	0.18181819	0.0	0.35	0.0	0.0	0.0	0.15	0.4	0.22727273	0.0	0.0	0.0	0.25	0.0	0.2777778	0.4	0.0	0.0	0.35	0.0	0.15	0.0625	0.45	0.0	0.27272728	0.055555556	0.25	0.15	0.0	0.0	0.25	0.4	0.14285715	0.0	0.0	0.0	0.54545456	0.0
40	0.45	0.55	0.05	0.25	0.3	0.6	0.0	0.22222222	0.0	0.36363637	0.15	0.3	0.0	0.0	0.1764706	0.35	0.35	0.4090909	0.4	0.0	0.0	0.0625	0.0	0.11111111	0.1	0.15384616	0.0	0.3	0.05	0.2	0.375	0.55	0.23529412	0.36363637	0.0	0.0	0.1	0.0	0.22222222	0.15	0.33333334	0.33333334	0.0	0.0	0.0	0.36363637	0.0
41	0.45	0.75	0.0	0.2	0.1	0.25	0.0625	0.22222222	0.0	0.0	0.05	0.2	0.0	0.07692308	0.0	0.4	0.2	0.36363637	0.0	0.0	0.0	0.0625	0.2	0.33333334	0.15	0.07692308	0.0	0.3	0.0	0.2	0.125	0.45	0.0	0.36363637	0.055555556	0.15	0.0	0.0	0.33333334	0.25	0.4	0.04761905	0.0	0.071428575	0.5882353	0.09090909	0.0
42	0.45	0.85	0.0	0.15	0.3	0.1	0.0	0.22222222	0.07692308	0.0	0.3	0.3	0.06666667	0.0	0.0	0.2	0.5	0.3181818	0.1	0.11111111	0.0	0.5	0.1	0.11111111	0.3	0.07692308	0.14285715	0.2	0.2	0.15	0.0625	0.3	0.11764706	0.45454547	0.0	0.15	0.2	0.0	0.22222222	0.0	0.53333336	0.3809524	0.0	0.0	0.05882353	0.36363637	0.0
43	0.3	0.7	0.15	0.7	0.05	0.3	0.0625	0.11111111	0.0	0.27272728	0.05	0.2	0.0	0.0	0.05882353	0.4	0.4	0.36363637	0.0	0.0	0.0	0.0625	0.1	0.22222222	0.2	0.0	0.14285715	0.2	0.0	0.25	0.0625	0.45	0.05882353	0.36363637	0.0	0.0	0.1	0.0	0.22222222	0.35	0.46666667	0.52380955	0.0	0.0	0.05882353	0.54545456	0.0
44	0.35	0.8	0.1	0.3	0.15	0.2	0.0	0.33333334	0.07692308	0.6363636	0.3	0.35	0.06666667	0.07692308	0.11764706	0.35	0.4	0.18181819	0.0	0.11111111	0.0	0.3125	0.1	0.16666667	0.3	0.07692308	0.14285715	0.35	0.0	0.1	0.25	0.35	0.0	0.27272728	0.055555556	0.0	0.0	0.0	0.11111111	0.3	0.53333336	0.2857143	0.0	0.0	0.23529412	0.6363636	0.0
45	0.55	0.7	0.0	0.4	0.35	0.4	0.125	0.11111111	0.0	0.18181819	0.15	0.1	0.06666667	0.0	0.23529412	0.35	0.55	0.4090909	0.0	0.33333334	0.0	0.0	0.0	0.055555556	0.0	0.07692308	0.14285715	0.3	0.1	0.1	0.1875	0.45	0.11764706	0.27272728	0.11111111	0.05	0.35	0.0	0.22222222	0.4	0.46666667	0.23809524	0.0	0.071428575	0.05882353	0.6363636	0.0
46	0.25	0.85	0.05	0.45	0.1	0.2	0.0	0.16666667	0.0	0.45454547	0.15	0.25	0.06666667	0.07692308	0.0	0.3	0.3	0.045454547	0.0	0.11111111	0.09090909	0.0625	0.0	0.16666667	0.2	0.07692308	0.14285715	0.25	0.0	0.2	0.375	0.25	0.0	0.36363637	0.11111111	0.05	0.4	0.0	0.0	0.1	0.4	0.23809524	0.0	0.0	0.11764706	0.6363636	0.0
47	0.45	0.7	0.1	0.25	0.15	0.55	0.0625	0.0	0.0	0.27272728	0.3	0.2	0.06666667	0.23076923	0.0	0.3	0.5	0.4090909	0.1	0.0	0.18181819	0.125	0.1	0.22222222	0.1	0.0	0.0	0.05	0.05	0.1	0.0625	0.25	0.0	0.36363637	0.16666667	0.15	0.4	0.0	0.44444445	0.25	0.46666667	0.33333334	0.0	0.071428575	0.0	0.0	0.0
48	0.55	0.8	0.15	0.4	0.3	0.25	0.0	0.3888889	0.0	0.18181819	0.5	0.4	0.0	0.0	0.05882353	0.35	0.45	0.4090909	0.2	0.0	0.0	0.0625	0.0	0.2777778	0.45	0.07692308	0.0	0.2	0.0	0.1	0.4375	0.45	0.05882353	0.09090909	0.055555556	0.3	0.1	0.0	0.33333334	0.0	0.46666667	0.0	0.0	0.0	0.05882353	0.36363637	0.0
49	0.35	0.55	0.4	0.2	0.05	0.05	0.0	0.33333334	0.0	0.27272728	0.2	0.3	0.0	0.0	0.05882353	0.3	0.3	0.72727275	0.0	0.0	0.09090909	0.0	0.1	0.22222222	0.45	0.07692308	0.0	0.2	0.1	0.15	0.375	0.15	0.11764706	0.09090909	0.055555556	0.0	0.2	0.0	0.44444445	0.2	0.6	0.14285715	0.0	0.0	0.0	0.45454547	0.0
50	0.3	0.85	0.1	0.55	0.2	0.4	0.0625	0.2777778	0.23076923	0.09090909	0.15	0.1	0.0	0.0	0.23529412	0.3	0.45	0.36363637	0.1	0.0	0.0	0.0625	0.05	0.055555556	0.45	0.07692308	0.14285715	0.15	0.0	0.15	0.1875	0.5	0.0	0.54545456	0.0	0.05	0.1	0.0	0.11111111	0.1	0.26666668	0.0952381	0.0	0.071428575	0.05882353	0.6363636	0.0
51	0.4	0.75	0.2	0.25	0.05	0.3	0.1875	0.11111111	0.07692308	0.0	0.55	0.35	0.06666667	0.0	0.1764706	0.5	0.45	0.6818182	0.0	0.0	0.0	0.0625	0.4	0.055555556	0.3	0.23076923	0.14285715	0.05	0.05	0.05	0.3125	0.3	0.0	0.27272728	0.055555556	0.1	0.3	0.0	0.0	0.2	0.6666667	0.04761905	0.0	0.0	0.0	0.54545456	0.0
52	0.35	0.9	0.15	0.3	0.1	0.3	0.125	0.22222222	0.23076923	0.27272728	0.5	0.2	0.13333334	0.07692308	0.23529412	0.35	0.5	0.36363637	0.0	0.22222222	0.09090909	0.0625	0.1	0.0	0.45	0.15384616	0.0	0.2	0.0	0.1	0.5	0.25	0.11764706	0.45454547	0.055555556	0.1	0.1	0.0	0.11111111	0.15	0.46666667	0.14285715	0.0	0.0	0.0	0.45454547	0.0
53	0.6	0.7	0.3	0.45	0.2	0.3	0.0	0.055555556	0.0	0.27272728	0.3	0.35	0.13333334	0.0	0.29411766	0.45	0.3	0.13636364	0.0	0.0	0.0	0.0	0.1	0.2777778	0.1	0.07692308	0.14285715	0.0	0.0	0.2	0.1875	0.2	0.0	0.27272728	0.0	0.05	0.4	0.0	0.11111111	0.25	0.46666667	0.1904762	0.0	0.0	0.11764706	0.27272728	0.0
54	0.6	0.95	0.25	0.4	0.15	0.4	0.0	0.22222222	0.0	0.09090909	0.05	0.3	0.06666667	0.07692308	0.4117647	0.2	0.35	0.5	0.0	0.0	0.09090909	0.0625	0.0	0.33333334	0.4	0.3846154	0.0	0.3	0.0	0.1	0.4375	0.5	0.11764706	0.6363636	0.055555556	0.15	0.65	0.0	0.22222222	0.05	0.53333336	0.14285715	0.0	0.0	0.0	0.8181818	0.0
55	0.35	0.85	0.2	0.5	0.25	0.15	0.0	0.3888889	0.07692308	0.09090909	0.1	0.15	0.0	0.0	0.05882353	0.2	0.35	0.5	0.1	0.11111111	0.0	0.25	0.05	0.16666667	0.3	0.07692308	0.14285715	0.1	0.0	0.2	0.3125	0.45	0.05882353	0.45454547	0.16666667	0.2	0.2	0.0	0.0	0.15	0.53333336	0.1904762	0.0	0.0	0.0	0.54545456	0.0
56	0.25	0.75	0.1	0.45	0.3	0.3	0.125	0.33333334	0.15384616	0.18181819	0.15	0.4	0.06666667	0.23076923	0.0	0.2	0.35	0.36363637	0.1	0.22222222	0.0	0.0625	0.25	0.22222222	0.45	0.0	0.14285715	0.2	0.05	0.2	0.25	0.2	0.05882353	0.45454547	0.0	0.25	0.15	0.0	0.22222222	0.3	0.26666668	0.23809524	0.0	0.0	0.1764706	0.72727275	0.0
57	0.4	0.8	0.1	0.6	0.4	0.3	0.0	0.22222222	0.07692308	0.0	0.1	0.15	0.0	0.0	0.11764706	0.35	0.6	0.3181818	0.0	0.44444445	0.09090909	0.125	0.1	0.22222222	0.35	0.0	0.0	0.2	0.15	0.1	0.25	0.45	0.0	0.72727275	0.055555556	0.1	0.1	0.0	0.11111111	0.2	0.46666667	0.0952381	0.0	0.0	0.0	0.54545456	0.0
58	0.25	0.65	0.0	0.65	0.2	0.7	0.0	0.22222222	0.0	0.27272728	0.3	0.25	0.06666667	0.15384616	0.1764706	0.4	0.5	0.45454547	0.1	0.22222222	0.0	0.1875	0.05	0.22222222	0.15	0.15384616	0.14285715	0.2	0.1	0.2	0.3125	0.4	0.11764706	0.18181819	0.11111111	0.2	0.15	0.07692308	0.22222222	0.15	0.46666667	0.2857143	0.0	0.0	0.05882353	0.6363636	0.0
59	0.35	0.65	0.25	0.35	0.35	0.3	0.0625	0.22222222	0.0	0.27272728	0.3	0.3	0.13333334	0.15384616	0.05882353	0.45	0.5	0.6363636	0.0	0.22222222	0.09090909	0.0625	0.05	0.11111111	0.4	0.15384616	0.0	0.15	0.0	0.1	0.5	0.5	0.05882353	0.27272728	0.0	0.1	0.15	0.0	0.11111111	0.2	0.6	0.3809524	0.0	0.0	0.1764706	0.54545456	0.0
60	0.6	0.6	0.0	0.3	0.35	0.45	0.0	0.22222222	0.0	0.54545456	0.05	0.45	0.06666667	0.07692308	0.11764706	0.25	0.35	0.77272725	0.0	0.11111111	0.0	0.125	0.15	0.3888889	0.3	0.15384616	0.14285715	0.25	0.15	0.15	0.25	0.25	0.05882353	0.45454547	0.2777778	0.25	0.1	0.0	0.11111111	0.1	0.46666667	0.14285715	0.0	0.0	0.0	0.45454547	0.0
61	0.65	0.75	0.05	0.25	0.2	0.65	0.0	0.22222222	0.0	0.18181819	0.2	0.25	0.0	0.15384616	0.05882353	0.35	0.35	0.6818182	0.0	0.5555556	0.0	0.0625	0.2	0.16666667	0.25	0.07692308	0.14285715	0.15	0.2	0.3	0.375	0.35	0.05882353	0.36363637	0.16666667	0.05	0.25	0.0	0.11111111	0.35	0.53333336	0.1904762	0.0	0.0	0.05882353	0.45454547	0.0
62	0.4	0.55	0.2	0.4	0.2	0.35	0.0	0.33333334	0.15384616	0.18181819	0.2	0.45	0.13333334	0.15384616	0.23529412	0.35	0.5	0.59090906	0.0	0.44444445	0.09090909	0.4375	0.15	0.22222222	0.35	0.0	0.0	0.25	0.05	0.3	0.25	0.4	0.05882353	0.6363636	0.0	0.1	0.2	0.0	0.11111111	0.1	0.13333334	0.23809524	0.0	0.0	0.05882353	0.6363636	0.0
63	0.45	0.55	0.3	0.45	0.1	0.3	0.0	0.11111111	0.23076923	0.0	0.25	0.3	0.06666667	0.0	0.23529412	0.2	0.45	0.5	0.0	0.33333334	0.18181819	0.0	0.05	0.2777778	0.2	0.3846154	0.14285715	0.2	0.2	0.1	0.0625	0.45	0.0	0.72727275	0.055555556	0.1	0.45	0.0	0.22222222	0.05	0.33333334	0.14285715	0.0	0.14285715	0.0	0.54545456	0.0
64	0.4	0.85	0.1	0.7	0.2	0.35	0.0	0.11111111	0.0	0.09090909	0.35	0.25	0.13333334	0.3846154	0.05882353	0.2	0.3	0.54545456	0.3	0.33333334	0.09090909	0.0625	0.2	0.33333334	0.4	0.07692308	0.0	0.2	0.1	0.25	0.375	0.4	0.0	0.27272728	0.055555556	0.2	0.2	0.0	0.22222222	0.15	0.53333336	0.3809524	0.0	0.21428572	0.1764706	0.6363636	0.0
65	0.35	0.9	0.4	0.35	0.3	0.25	0.0	0.055555556	0.0	0.09090909	0.3	0.4	0.0	0.23076923	0.4117647	0.3	0.3	0.59090906	0.0	0.44444445	0.0	0.0625	0.2	0.16666667	0.4	0.15384616	0.0	0.2	0.1	0.15	0.125	0.2	0.05882353	0.45454547	0.0	0.1	0.45	0.0	0.5555556	0.15	0.4	0.1904762	0.0	0.071428575	0.05882353	0.45454547	0.0
66	0.5	0.75	0.15	0.7	0.25	0.25	0.0	0.33333334	0.07692308	0.0	0.25	0.4	0.13333334	0.07692308	0.3529412	0.6	0.4	0.54545456	0.1	0.11111111	0.09090909	0.125	0.05	0.6111111	0.05	0.07692308	0.2857143	0.3	0.0	0.15	0.1875	0.55	0.1764706	0.36363637	0.0	0.25	0.1	0.07692308	0.33333334	0.1	0.53333336	0.2857143	0.0	0.0	0.05882353	0.45454547	0.125
67	0.55	0.7	0.25	0.35	0.25	0.4	0.0	0.16666667	0.0	0.36363637	0.2	0.45	0.06666667	0.3846154	0.23529412	0.4	0.25	0.3181818	0.1	0.0	0.0	0.3125	0.15	0.16666667	0.3	0.15384616	0.14285715	0.3	0.05	0.25	0.375	0.15	0.05882353	0.54545456	0.0	0.0	0.45	0.15384616	0.33333334	0.1	0.6	0.5714286	0.0	0.0	0.0	0.36363637	0.0
68	0.4	0.9	0.0	0.3	0.25	0.35	0.0625	0.22222222	0.15384616	0.36363637	0.25	0.3	0.13333334	0.61538464	0.11764706	0.35	0.45	0.5	0.1	0.22222222	0.09090909	0.125	0.2	0.22222222	0.3	0.15384616	0.14285715	0.3	0.35	0.05	0.4375	0.35	0.11764706	0.36363637	0.055555556	0.2	0.35	0.0	0.33333334	0.2	0.46666667	0.2857143	0.0	0.0	0.05882353	0.27272728	0.0
69	0.4	0.8	0.2	0.6	0.3	0.45	0.0	0.16666667	0.15384616	0.18181819	0.3	0.35	0.0	0.15384616	0.11764706	0.35	0.35	0.22727273	0.2	0.11111111	0.09090909	0.1875	0.05	0.11111111	0.25	0.15384616	0.14285715	0.3	0.15	0.05	0.125	0.65	0.11764706	0.45454547	0.0	0.1	0.45	0.15384616	0.0	0.2	0.6	0.1904762	0.0	0.071428575	0.11764706	0.45454547	0.0
70	0.5	0.6	0.0	0.35	0.3	0.35	0.0	0.16666667	0.23076923	0.18181819	0.25	0.2	0.4	0.0	0.1764706	0.2	0.35	0.72727275	0.2	0.22222222	0.09090909	0.1875	0.35	0.22222222	0.25	0.0	0.0	0.15	0.35	0.45	0.375	0.45	0.05882353	0.27272728	0.055555556	0.25	0.25	0.0	0.11111111	0.15	0.6	0.14285715	0.0	0.071428575	0.05882353	0.45454547	0.0
71	0.4	0.75	0.05	0.4	0.05	0.5	0.0	0.33333334	0.15384616	0.09090909	0.25	0.35	0.0	0.30769232	0.05882353	0.25	0.5	0.4090909	0.1	0.22222222	0.09090909	0.0	0.2	0.2777778	0.45	0.15384616	0.0	0.35	0.15	0.15	0.25	0.3	0.05882353	0.36363637	0.16666667	0.3	0.35	0.0	0.11111111	0.15	0.46666667	0.1904762	0.0	0.071428575	0.0	0.54545456	0.0
72	0.35	0.75	0.4	0.6	0.4	0.35	0.0	0.5555556	0.07692308	0.36363637	0.2	0.3	0.06666667	0.07692308	0.05882353	0.25	0.45	0.5	0.1	0.11111111	0.0	0.125	0.3	0.11111111	0.25	0.0	0.0	0.2	0.1	0.15	0.0625	0.35	0.11764706	0.45454547	0.055555556	0.2	0.3	0.0	0.33333334	0.25	0.6	0.42857143	0.0	0.0	0.11764706	0.45454547	0.0
73	0.3	0.55	0.05	0.55	0.5	0.65	0.125	0.16666667	0.0	0.45454547	0.15	0.4	0.06666667	0.07692308	0.05882353	0.1	0.25	0.8636364	0.1	0.44444445	0.0	0.4375	0.2	0.44444445	0.25	0.3846154	0.42857143	0.25	0.1	0.15	0.25	0.5	0.0	0.54545456	0.11111111	0.35	0.4	0.0	0.22222222	0.15	0.53333336	0.2857143	0.0	0.071428575	0.0	0.27272728	0.125
74	0.25	0.85	0.3	0.25	0.4	0.4	0.0625	0.33333334	0.15384616	0.27272728	0.3	0.4	0.0	0.30769232	0.05882353	0.35	0.35	0.59090906	0.2	0.22222222	0.18181819	0.0625	0.2	0.2777778	0.3	0.30769232	0.0	0.2	0.25	0.1	0.5	0.4	0.05882353	0.45454547	0.11111111	0.2	0.5	0.0	0.33333334	0.3	0.53333336	0.14285715	0.0	0.0	0.29411766	0.54545456	0.0
75	0.4	0.9	0.3	0.3	0.35	0.4	0.0	0.33333334	0.07692308	0.27272728	0.45	0.4	0.13333334	0.23076923	0.11764706	0.4	0.25	0.45454547	0.2	0.0	0.0	0.25	0.2	0.11111111	0.2	0.23076923	0.14285715	0.25	0.15	0.3	0.1875	0.45	0.0	0.45454547	0.055555556	0.2	0.2	0.0	0.0	0.25	0.46666667	0.0952381	0.0	0.0	0.05882353	0.45454547	0.0
76	0.35	0.6	0.5	0.45	0.3	0.45	0.0	0.22222222	0.0	0.09090909	0.4	0.35	0.0	0.0	0.11764706	0.25	0.4	0.54545456	0.1	0.33333334	0.09090909	0.1875	0.25	0.22222222	0.2	0.0	0.0	0.3	0.05	0.25	0.375	0.55	0.0	0.18181819	0.11111111	0.25	0.45	0.0	0.11111111	0.3	0.6	0.04761905	0.0	0.0	0.05882353	0.45454547	0.0
77	0.45	0.55	0.3	0.3	0.45	0.6	0.0625	0.16666667	0.0	0.27272728	0.2	0.5	0.0	0.0	0.23529412	0.3	0.6	0.6818182	0.1	0.33333334	0.0	0.125	0.25	0.2777778	0.2	0.15384616	0.14285715	0.55	0.4	0.15	0.4375	0.35	0.05882353	0.27272728	0.11111111	0.4	0.5	0.07692308	0.44444445	0.2	0.33333334	0.2857143	0.0	0.071428575	0.05882353	0.72727275	0.0
78	0.3	0.7	0.3	0.35	0.25	0.3	0.0625	0.22222222	0.0	0.18181819	0.15	0.2	0.13333334	0.0	0.1764706	0.4	0.5	0.6818182	0.1	0.22222222	0.0	0.0625	0.15	0.33333334	0.4	0.23076923	0.0	0.2	0.45	0.25	0.5	0.6	0.0	0.18181819	0.11111111	0.25	0.2	0.0	0.33333334	0.1	0.53333336	0.23809524	0.0	0.071428575	0.23529412	0.6363636	0.0
79	0.3	0.6	0.15	0.35	0.35	0.4	0.0	0.2777778	0.0	0.18181819	0.25	0.3	0.2	0.0	0.23529412	0.35	0.25	0.6363636	0.2	0.44444445	0.09090909	0.125	0.45	0.11111111	0.4	0.23076923	0.14285715	0.3	0.65	0.15	0.1875	0.2	0.11764706	0.18181819	0.16666667	0.3	0.45	0.0	0.11111111	0.05	0.46666667	0.2857143	0.0	0.0	0.11764706	0.6363636	0.125
80	0.25	0.55	0.15	0.6	0.4	0.5	0.0	0.2777778	0.07692308	0.27272728	0.25	0.35	0.0	0.3846154	0.1764706	0.35	0.4	0.5	0.0	0.22222222	0.09090909	0.125	0.2	0.22222222	0.45	0.3846154	0.14285715	0.3	0.3	0.1	0.4375	0.45	0.05882353	0.54545456	0.055555556	0.25	0.35	0.07692308	0.22222222	0.25	0.46666667	0.0952381	0.0	0.0	0.1764706	0.36363637	0.125
81	0.45	0.65	0.0	0.55	0.25	0.4	0.0	0.33333334	0.0	0.36363637	0.25	0.15	0.2	0.07692308	0.29411766	0.45	0.5	0.27272728	0.1	0.33333334	0.0	0.1875	0.1	0.33333334	0.2	0.23076923	0.14285715	0.3	0.05	0.25	0.375	0.6	0.1764706	0.18181819	0.11111111	0.15	0.15	0.07692308	0.44444445	0.3	0.6	0.0952381	0.0	0.0	0.11764706	0.54545456	0.0
82	0.55	0.8	0.05	0.5	0.55	0.2	0.0625	0.055555556	0.0	0.27272728	0.15	0.3	0.0	0.15384616	0.1764706	0.3	0.35	0.72727275	0.1	0.33333334	0.0	0.25	0.4	0.16666667	0.2	0.15384616	0.14285715	0.35	0.4	0.1	0.1875	0.45	0.1764706	0.18181819	0.055555556	0.25	0.5	0.0	0.33333334	0.3	0.53333336	0.47619048	0.0	0.21428572	0.11764706	0.54545456	0.0
83	0.45	0.75	0.2	0.4	0.3	0.45	0.0	0.2777778	0.0	0.09090909	0.25	0.15	0.0	0.15384616	0.0	0.3	0.5	0.77272725	0.0	0.11111111	0.09090909	0.1875	0.55	0.22222222	0.2	0.23076923	0.14285715	0.35	0.45	0.25	0.125	0.5	0.11764706	0.27272728	0.0	0.15	0.2	0.0	0.0	0.25	0.46666667	0.33333334	0.0	0.071428575	0.05882353	0.72727275	0.0
84	0.5	0.65	0.15	0.65	0.2	0.4	0.0	0.16666667	0.0	0.09090909	0.2	0.35	0.13333334	0.07692308	0.3529412	0.35	0.45	0.59090906	0.3	0.22222222	0.18181819	0.3125	0.25	0.3888889	0.2	0.30769232	0.2857143	0.55	0.3	0.25	0.4375	0.4	0.05882353	0.72727275	0.0	0.1	0.3	0.0	0.33333334	0.35	0.46666667	0.2857143	0.0	0.0	0.29411766	0.18181819	0.125
85	0.35	0.75	0.1	0.55	0.3	0.3	0.0	0.2777778	0.07692308	0.09090909	0.15	0.25	0.13333334	0.0	0.11764706	0.3	0.5	0.54545456	0.0	0.44444445	0.09090909	0.3125	0.35	0.33333334	0.2	0.15384616	0.0	0.3	0.2	0.25	0.25	0.65	0.05882353	0.36363637	0.0	0.3	0.35	0.07692308	0.33333334	0.15	0.53333336	0.23809524	0.0	0.0	0.05882353	0.72727275	0.125
86	0.35	0.65	0.15	0.5	0.35	0.45	0.125	0.2777778	0.07692308	0.18181819	0.25	0.25	0.06666667	0.07692308	0.0	0.45	0.3	0.6818182	0.2	0.5555556	0.0	0.125	0.2	0.22222222	0.1	0.30769232	0.14285715	0.25	0.45	0.25	0.1875	0.35	0.05882353	0.36363637	0.0	0.5	0.35	0.0	0.22222222	0.25	0.6	0.42857143	0.0	0.071428575	0.23529412	0.6363636	0.125
87	0.45	0.55	0.0	0.6	0.4	0.3	0.0	0.22222222	0.07692308	0.18181819	0.2	0.2	0.13333334	0.07692308	0.11764706	0.4	0.6	0.45454547	0.1	0.22222222	0.09090909	0.25	0.15	0.2777778	0.35	0.23076923	0.0	0.25	0.3	0.1	0.125	0.7	0.05882353	0.36363637	0.055555556	0.2	0.4	0.0	0.5555556	0.35	0.6666667	0.14285715	0.0	0.071428575	0.11764706	0.72727275	0.0
88	0.35	0.8	0.1	0.8	0.15	0.5	0.0	0.33333334	0.07692308	0.27272728	0.2	0.4	0.13333334	0.23076923	0.1764706	0.3	0.5	0.59090906	0.1	0.33333334	0.09090909	0.1875	0.2	0.22222222	0.25	0.07692308	0.2857143	0.25	0.2	0.25	0.375	0.45	0.0	0.72727275	0.11111111	0.35	0.25	0.0	0.33333334	0.15	0.46666667	0.04761905	0.0	0.071428575	0.11764706	0.72727275	0.125
89	0.55	0.6	0.2	0.45	0.25	0.4	0.0	0.3888889	0.0	0.36363637	0.35	0.45	0.13333334	0.15384616	0.11764706	0.25	0.4	0.5	0.4	0.22222222	0.0	0.3125	0.2	0.22222222	0.25	0.30769232	0.0	0.25	0.05	0.15	0.125	0.45	0.05882353	0.6363636	0.055555556	0.25	0.4	0.0	0.22222222	0.25	0.53333336	0.33333334	0.0	0.071428575	0.1764706	0.36363637	0.125
90	0.4	0.8	0.15	0.65	0.35	0.45	0.0	0.33333334	0.07692308	0.36363637	0.3	0.5	0.13333334	0.0	0.05882353	0.3	0.4	0.5	0.2	0.44444445	0.09090909	0.25	0.45	0.16666667	0.3	0.07692308	0.2857143	0.2	0.35	0.3	0.1875	0.4	0.0	0.45454547	0.11111111	0.35	0.35	0.07692308	0.22222222	0.25	0.4	0.2857143	0.0	0.071428575	0.05882353	0.6363636	0.125
91	0.5	0.6	0.0	0.75	0.45	0.35	0.0	0.6111111	0.07692308	0.09090909	0.3	0.4	0.13333334	0.30769232	0.1764706	0.25	0.5	0.3181818	0.2	0.22222222	0.18181819	0.375	0.2	0.11111111	0.45	0.3846154	0.14285715	0.45	0.3	0.35	0.1875	0.15	0.05882353	0.45454547	0.0	0.4	0.25	0.07692308	0.22222222	0.2	0.33333334	0.3809524	0.0	0.071428575	0.05882353	0.45454547	0.0
92	0.45	0.75	0.0	0.7	0.2	0.35	0.0	0.2777778	0.07692308	0.36363637	0.4	0.3	0.06666667	0.3846154	0.29411766	0.35	0.4	0.45454547	0.2	0.33333334	0.0	0.1875	0.05	0.16666667	0.35	0.23076923	0.2857143	0.25	0.4	0.2	0.4375	0.45	0.0	0.27272728	0.055555556	0.4	0.55	0.0	0.44444445	0.15	0.6	0.14285715	0.11111111	0.071428575	0.05882353	0.6363636	0.0
93	0.3	0.6	0.0	0.25	0.4	0.5	0.0625	0.2777778	0.15384616	0.27272728	0.4	0.35	0.13333334	0.0	0.11764706	0.35	0.45	0.3181818	0.0	0.22222222	0.09090909	0.375	0.3	0.16666667	0.25	0.07692308	0.0	0.55	0.0	0.15	0.25	0.6	0.05882353	0.45454547	0.16666667	0.15	0.3	0.0	0.33333334	0.3	0.53333336	0.23809524	0.0	0.0	0.11764706	0.27272728	0.0
94	0.5	0.65	0.35	0.4	0.4	0.55	0.0625	0.11111111	0.0	0.18181819	0.25	0.4	0.06666667	0.15384616	0.1764706	0.4	0.55	0.5	0.0	0.5555556	0.0	0.1875	0.5	0.11111111	0.2	0.23076923	0.14285715	0.35	0.45	0.15	0.3125	0.65	0.11764706	0.36363637	0.16666667	0.6	0.45	0.0	0.22222222	0.45	0.46666667	0.0952381	0.0	0.0	0.29411766	0.54545456	0.125
95	0.45	0.65	0.3	0.8	0.2	0.3	0.0625	0.2777778	0.15384616	0.09090909	0.2	0.3	0.06666667	0.0	0.0	0.15	0.6	0.8636364	0.1	0.33333334	0.09090909	0.1875	0.4	0.3888889	0.35	0.30769232	0.14285715	0.4	0.3	0.1	0.25	0.6	0.1764706	0.45454547	0.16666667	0.4	0.25	0.07692308	0.6666667	0.15	0.6	0.04761905	0.11111111	0.14285715	0.11764706	0.72727275	0.0
96	0.45	0.8	0.2	0.65	0.3	0.35	0.0	0.33333334	0.15384616	0.09090909	0.2	0.3	0.0	0.46153846	0.3529412	0.15	0.45	0.77272725	0.2	0.22222222	0.09090909	0.25	0.15	0.22222222	0.4	0.07692308	0.14285715	0.25	0.45	0.1	0.375	0.25	0.11764706	0.6363636	0.16666667	0.5	0.3	0.0	0.5555556	0.2	0.6	0.2857143	0.11111111	0.21428572	0.05882353	0.6363636	0.125
97	0.35	0.75	0.1	0.9	0.7	0.45	0.0	0.11111111	0.0	0.09090909	0.3	0.25	0.06666667	0.15384616	0.1764706	0.4	0.45	0.22727273	0.2	0.33333334	0.0	0.375	0.05	0.055555556	0.1	0.23076923	0.14285715	0.55	0.3	0.35	0.25	0.75	0.11764706	0.6363636	0.11111111	0.35	0.3	0.23076923	0.33333334	0.3	0.8	0.3809524	0.0	0.0	0.11764706	0.54545456	0.0
98	0.35	0.7	0.05	0.6	0.3	0.6	0.0625	0.22222222	0.07692308	0.36363637	0.3	0.3	0.0	0.30769232	0.1764706	0.25	0.6	0.54545456	0.1	0.22222222	0.09090909	0.3125	0.1	0.16666667	0.3	0.07692308	0.2857143	0.35	0.2	0.2	0.375	0.4	0.05882353	0.6363636	0.2777778	0.1	0.2	0.15384616	0.33333334	0.2	0.6	0.14285715	0.0	0.071428575	0.23529412	0.45454547	0.0
99	0.2	0.5	0.1	0.4	0.35	0.4	0.0	0.33333334	0.30769232	0.27272728	0.35	0.35	0.2	0.23076923	0.3529412	0.5	0.55	0.54545456	0.3	0.44444445	0.0	0.3125	0.35	0.11111111	0.3	0.23076923	0.14285715	0.05	0.25	0.15	0.125	0.4	0.0	0.36363637	0.11111111	0.4	0.3	0.07692308	0.5555556	0.25	0.4	0.42857143	0.0	0.0	0.1764706	0.36363637	0.0
100	0.45	0.5	0.25	0.4	0.3	0.7	0.0	0.22222222	0.0	0.09090909	0.35	0.4	0.2	0.0	0.0	0.4	0.45	0.54545456	0.1	0.0	0.0	0.1875	0.3	0.22222222	0.35	0.3846154	0.14285715	0.45	0.45	0.3	0.4375	0.15	0.11764706	0.54545456	0.055555556	0.25	0.4	0.07692308	0.5555556	0.3	0.53333336	0.3809524	0.11111111	0.0	0.05882353	0.36363637	0.0
