# Supplementary material for: Toxic chinese herbal medicine recognition in real-world images via multi-scale and attention-enhanced EfficientNetV2
Source: PLoS One. 2026 Mar 19;21(3):e0344262. doi: 10.1371/journal.pone.0344262 (PMC13002182; doi:10.1371/journal.pone.0344262)
Supplement: S6 File — Numerical data underlying all figures and reported metrics, including complete training logs, evaluation results, per-class performance values, and confusion matrices. (ZIP) [file pone.0344262.s006.zip › Dataset/results/SwinTransformer/SwinTransformer_metrics_outputs.csv]

index	train_loss	train_acc_1	train_acc_5	train_precision	train_recall	train_f1-score	test_loss	test_acc_1	test_acc_5	test_precision	test_recall	test_f1-score
1	4.008834538459777	3.4166667461395264	15.333333969116211	2.908939804173403	3.2493464864106425	2.99875720605896	3.8820123622814813	4.6875	17.83854103088379	1.2254045900495207	4.315116117368934	1.5683454752538661
2	3.8959490474065146	4.208333492279053	17.33333396911621	3.0146552890898906	3.976157023926293	3.21052119213428	3.8358932534853616	5.2083330154418945	19.661457061767578	1.7102792742542754	4.6455435817137944	1.8846743451343226
3	3.831966223716736	4.958333492279053	21.125	6.124570211838652	4.783092579091735	4.109409638093044	3.749467189113299	7.5520830154418945	24.86979103088379	5.816144964526928	6.463288484565081	4.688856091246397
4	3.7902837324142458	6.5416669845581055	22.70833396911621	5.359531404603594	6.090494348982925	5.154578856583712	3.7710666755835214	6.640624523162842	25.26041603088379	4.107957745728643	5.699088145896656	3.541051198701159
5	3.750878793398539	6.25	24.625	5.252865355480679	5.947357807706326	5.171257824276945	3.7366502235333123	7.682291507720947	24.348957061767578	7.004756640365975	6.699901753093242	5.045614414879423
6	3.716981256802877	7.9166669845581055	26.291667938232422	6.538657657034509	7.382688347505022	6.477564493691642	3.6786932746569314	7.5520830154418945	27.473957061767578	7.145284774566549	6.612988596718258	5.042800609077979
7	3.6999498001734414	7.458333492279053	25.70833396911621	6.6463406951472965	7.319702109393109	5.903564011786782	3.653861085573832	10.026041030883789	32.421875	7.257006246876889	8.943775769495419	6.369181135660109
8	3.676261030832926	8.333333969116211	28.45833396911621	6.861573459433657	7.935409368353463	7.026940564722055	3.6210954934358597	10.286458015441895	32.291664123535156	7.92918617666549	9.373915092000196	7.145832348099937
9	3.6391382010777793	9.083333969116211	29.541667938232422	8.053549855338362	8.621231865105498	7.392764276001337	3.6077475398778915	8.984375	31.11979103088379	8.574755528008112	8.474624040956957	7.11843071129146
10	3.641149501800537	7.6666669845581055	30	6.512667218329022	7.125435761716834	6.306812664253597	3.6044226586818695	11.197916030883789	31.90104103088379	10.712029751877669	10.104121646674837	8.21074712496228
11	3.597510855992635	10.333333969116211	32.833335876464844	8.190966237466958	9.606058346286193	8.352684616671132	3.5794624487559	9.244791030883789	32.16145706176758	9.895666907766067	8.660640742931104	7.439877781854241
12	3.5636352348327636	10.291666984558105	33.208335876464844	9.405414332324709	9.755438389113266	8.914366525795874	3.484062468012174	11.848958015441895	35.546875	10.542315199958605	10.615172617675746	9.058611863541453
13	3.5595156145095825	10.833333969116211	33.04166793823242	9.099835170010781	10.166764934566954	8.633138985317892	3.488458419839541	11.328125	35.9375	9.500465386367756	9.928592649180883	7.900871015634139
14	3.540259011586507	11	33.833335876464844	9.211594298883155	10.28828742627493	8.793144841124112	3.4828331420818963	12.890624046325684	37.109375	13.468677926120357	11.550649670174074	9.709089524278024
15	3.4935281658172608	11.625	37.125	10.181537669256498	11.117246010233062	9.999192284920476	3.460272187987963	14.713541030883789	36.979164123535156	10.654822604388176	13.66520647340422	10.82330144318367
16	3.5010195620854696	11.75	36.125	10.683246889750276	11.019589249888208	9.750833776197576	3.469077304005623	12.760416030883789	37.63020706176758	11.691429462823425	11.448010861340022	8.781873596601068
17	3.4894602314631142	12	36.583335876464844	10.475433526938744	11.276535416732484	9.931116174510716	3.415515790383021	12.239583015441895	40.234375	8.350758267256806	10.716759599738323	8.317138349187742
18	3.453862255414327	13.833333969116211	38.333335876464844	11.441411610174535	12.870552712985358	11.241618979351863	3.4337177524964013	12.369791030883789	37.890625	12.245821024228244	11.792898556039981	10.109005087654465
19	3.448607646624247	13.833333969116211	37.708335876464844	14.086474825945515	13.101017368842637	11.766409049884125	3.412122756242752	13.281249046325684	40.104164123535156	11.124986836785123	12.245473376574752	10.19870600307112
20	3.442883609135946	12.666666984558105	38.91666793823242	10.933953845362876	11.90427883158519	10.50136258082258	3.428089196483294	14.713541030883789	41.40625	13.89572348746468	13.643483828089584	10.994116212755115
21	3.443321369489034	13.333333969116211	39.125	11.762835695699422	12.3481535479831	10.740426114302577	3.3937371969223022	13.932291030883789	41.015625	16.666779889196608	13.261082541432982	12.886773113821517
22	3.41550555229187	13.666666984558105	39.79166793823242	12.688917012213913	13.069041100032317	12.001936880676178	3.39357128739357	13.411458015441895	39.84375	11.173384863601214	11.859390262081126	10.289827925843742
23	3.378914246559143	14.666666984558105	41	13.063146822082324	13.92839500437225	12.360348495566265	3.350953608751297	14.713541030883789	44.791664123535156	12.562069313582084	13.14853672957553	10.117526188519035
24	3.360472977956136	15.833333969116211	43.41666793823242	13.747984261234844	14.909254554025846	13.002931904726848	3.342069665590922	14.973958015441895	42.1875	13.30487716821616	13.27440759074051	10.808034909122282
25	3.3628636423746743	15.833333969116211	42.75	13.405262703391914	14.837091463525203	12.98784896313657	3.3940303027629852	13.541666030883789	42.057289123535156	15.452753027367296	12.137054122348239	10.677119374822999
26	3.3667353566487632	15.625	42.208335876464844	12.880460158238735	14.552578787445274	12.592160565276753	3.3443908095359802	15.104166030883789	42.1875	14.946897121766595	13.431516682455358	12.049860763716753
27	3.332138992945353	15.958333969116211	43.16666793823242	14.696026958976011	15.0466037107425	13.454414498186788	3.3298743665218353	14.843749046325684	41.666664123535156	15.447266792790858	13.581666213080483	11.95630057336844
28	3.3353489526112874	15.375	44.208335876464844	15.312887456474078	14.404446972171186	13.173437338444996	3.283068835735321	16.927082061767578	47.39583206176758	15.916274211817637	15.561579638550851	13.843913052087034
29	3.330775465965271	16.33333396911621	44.083335876464844	14.878926551378072	15.44756567046235	13.94131273672246	3.3132079343001046	15.104166030883789	44.53125	14.56566505619906	13.995292185217089	11.479327040100477
30	3.3347216637929282	15.125	43.458335876464844	13.26638136040542	14.350748427889753	12.788327599735025	3.284295901656151	16.927082061767578	46.22395706176758	15.241673610212642	15.688197736070077	13.837125752731849
31	3.3160198450088503	15.875	45.16666793823242	13.742668061365869	14.823592779530825	13.104220055953485	3.3107135742902756	16.536457061767578	43.88020706176758	15.840814299965533	15.200383506078122	12.874463547837301
32	3.3001073503494265	16.33333396911621	44.875	14.441442724602446	15.482151299441385	13.538696814312102	3.3246017346779504	14.713541030883789	45.572914123535156	15.557376452725887	13.929061134943488	12.969682950490142
33	3.289068066279093	16.25	45.79166793823242	13.680517877869963	15.565143910395891	13.862361663625673	3.2574950009584427	16.015625	44.921875	18.105987658226617	15.097752338052713	13.790305462229167
34	3.2849229447046917	17	45.66666793823242	15.589485692844534	16.241467991089095	14.750142329185351	3.2601488580306373	17.96875	47.65625	17.72078225852341	16.746813366024877	15.435257585381727
35	3.295429992675781	17.20833396911621	45.083335876464844	16.7816271920988	16.20089761707887	14.606777220321458	3.251533473531405	19.53125	48.95833206176758	17.21240555364052	18.11358350313294	14.94555294349033
36	3.2895317395528156	17.25	45.625	16.739889226424705	16.26843574196709	14.512780871397258	3.2561491827170053	18.22916603088379	49.088539123535156	16.75717272653732	16.469610732752155	14.334917832573055
37	3.2686508178710936	17.041667938232422	46.79166793823242	14.865777437075822	16.48137800801461	14.553848839626191	3.2002411981423697	21.484375	51.69270706176758	25.4202278467309	19.368477788377664	17.822778071220228
38	3.2406318457921346	17.041667938232422	47.583335876464844	14.808465061938444	16.126889212931868	14.653383746262273	3.242290402452151	15.364583015441895	46.744789123535156	19.05851179872482	14.475966947806748	14.065298632373024
39	3.232193784713745	18.83333396911621	47.458335876464844	19.59690569681539	17.92357084263836	16.4624267037095	3.2388271739085517	18.489582061767578	47.916664123535156	14.594506675672637	16.46717939271131	13.76602081340108
40	3.207702449162801	19.625	48.375	18.327960782377094	18.943128604316275	17.450974420228732	3.185757100582123	20.442707061767578	49.609375	20.508841431383225	18.990070387129215	17.269964275990674
41	3.254604951540629	17.20833396911621	48.04166793823242	16.36367837094554	16.225352473161617	14.831346359944098	3.2509433776140213	17.83854103088379	50.260414123535156	18.58835954408545	16.114373041782304	14.206086640672964
42	3.206804181734721	19.75	48.66666793823242	18.822344305792534	18.743095145254827	17.333747643236055	3.204625869790713	19.921875	50.260414123535156	20.88462915941989	18.446077806215477	16.35423597569353
43	3.219793540636698	19.166667938232422	47.91666793823242	18.43566470430758	18.256644434800396	16.86765174379336	3.2564248889684677	19.79166603088379	49.21875	18.81323828929856	18.081519196976018	15.982095477520403
44	3.1962769762674967	18.83333396911621	50.208335876464844	18.00023172992092	17.790015535626456	16.288449809977642	3.1633721689383187	21.223957061767578	49.479164123535156	23.357578989639663	20.16985604438671	18.558768242410107
45	3.1647269185384115	20.45833396911621	50.875	19.70707920097054	19.582137810584044	18.12612457206577	3.1621693521738052	21.484375	52.734371185302734	21.3854833235763	20.04305404649585	18.10003502124618
46	3.1791331291198732	21.08333396911621	50.79166793823242	20.83934026441248	20.17389068081717	18.978823662013653	3.181808575987816	17.96875	50.390621185302734	18.765526636210275	17.134206184581654	15.732775790491086
47	3.1821670309702554	20.33333396911621	51.625	17.454010020153298	19.290550269485145	17.242766763386335	3.209850216905276	19.79166603088379	48.95833206176758	19.738595783445056	18.14780963717134	16.45324854723218
48	3.1567208751042686	20.20833396911621	51.54166793823242	20.68849468735765	19.200812332944494	17.941573766525607	3.111281325419744	21.875	52.734371185302734	19.62606337885784	19.725681771989656	17.513284971896592
49	3.183137912750244	18.83333396911621	50.083335876464844	17.10920296303154	17.818410230491914	16.271437939902114	3.1931577225526175	19.270832061767578	49.869789123535156	20.093313931092442	17.687595744541927	15.760274393780671
50	3.1615570624669393	21	51.708335876464844	18.45768314447622	19.74872397176422	18.054565741369125	3.200793777902921	19.661457061767578	49.869789123535156	20.521110484480026	18.343209599467418	16.239403215554372
51	3.152912802696228	20.83333396911621	50.75	21.24570342224417	19.744488998443824	18.06155655023544	3.0718450943628945	21.875	56.510414123535156	22.776617754281556	19.665307748849678	17.44828377888631
52	3.1640678962071735	22.125	50.208335876464844	20.787532164270733	21.119817011890643	19.465038179330787	3.131906047463417	21.74479103088379	52.47395706176758	21.308848872325587	20.409173464555195	18.514769499804697
53	3.127682835261027	21.791667938232422	51.66666793823242	20.49646561597692	20.54193778700028	18.840433409907853	3.13331667582194	19.40104103088379	52.994789123535156	20.097323016584443	17.571300032188642	15.947141595894594
54	3.119730749130249	20.83333396911621	53	20.31758898425957	19.877231368410857	18.624433824233567	3.054796968897184	25.130207061767578	53.515621185302734	25.954716724428863	23.411711359145652	20.607521676424778
55	3.099901701609294	23.041667938232422	53.16666793823242	21.729743688881275	21.963031027444536	20.188123090491068	3.118204494317373	20.703125	54.557289123535156	23.203470286690834	19.095536816125048	17.89219075363361
56	3.152630887031555	20.83333396911621	51.625	19.49765212663384	19.838168556347284	18.554264467814782	3.1309839884440103	22.265625	53.124996185302734	23.92173399604678	21.06163392302316	20.079954902561905
57	3.1074403540293374	22	53.79166793823242	21.470422713954058	21.248954847909523	19.893006547608216	3.139318252603213	21.484375	51.041664123535156	18.166033192126854	20.040103478776818	17.65173483910067
58	3.11245848496755	22.916667938232422	53.66666793823242	20.64243931263047	21.902260610995054	20.139718630523742	3.1045596847931543	23.567707061767578	55.078121185302734	29.935851228830963	22.010459294564427	21.525390206432593
59	3.0908069626490273	22.58333396911621	54.16666793823242	21.69618323026364	21.35113029657963	19.879655142633318	3.045782824357351	23.828125	54.81770706176758	23.051583925561065	21.863710965713473	19.67264718330371
60	3.120481743812561	21.541667938232422	51.375	19.542999625779526	20.47184846718409	18.76805641087943	3.127775693933169	23.046875	53.776039123535156	23.515600604848558	21.361002715821243	19.60802433426148
61	3.0915767113367716	22.25	54.04166793823242	20.562591711670844	20.998540360559996	19.453404315877687	3.0778024941682816	23.958332061767578	55.338539123535156	23.33616988003892	22.16052529725871	20.057007721183005
62	3.051703953742981	23.916667938232422	56.04166793823242	22.04385608207769	22.725200208981576	21.14049125294286	3.048194388548533	24.08854103088379	55.859371185302734	24.452984499522884	22.55397901361606	20.926872774943014
63	3.0625182056427	23.25	55.41666793823242	23.74674050214725	21.77839828888072	20.172134982951956	3.101017341017723	21.875	53.906246185302734	21.98300754889549	20.949565140741612	19.38587564707011
64	3.0506656408309936	23.25	56.583335876464844	21.73631119109881	22.00479108013197	20.61225591630655	3.0349150945742926	25.390623092651367	56.119789123535156	27.999451543465916	23.804588368105268	23.039804779713275
65	3.076678516070048	22.791667938232422	55.625	22.577653815858664	21.48726114207204	20.44469792925624	3.065679838260015	23.567707061767578	55.078121185302734	25.93333343478099	22.077794094377325	20.254172191582075
66	3.0755437803268433	22.791667938232422	53.91666793823242	22.56489960496004	21.725771224491645	20.411599853522386	2.98771962026755	25.781248092651367	58.463539123535156	28.456162863760298	24.074376985828806	22.164885367206676
67	3.043420050938924	24.041667938232422	55.79166793823242	24.03182613708448	22.893637556333225	21.694196529580246	3.067105993628502	24.739582061767578	56.640621185302734	23.738301667455833	23.324369101903518	21.463069079117144
68	3.018744468688965	24.291667938232422	56.375	24.144077316470856	23.40988248395997	22.111045365919043	2.9980065723260245	25.781248092651367	56.77083206176758	29.404753825768623	24.398363074833668	23.6968962245794
69	3.0134847736358643	24.875	57.04166793823242	25.441600638848843	23.680850239419627	22.339662506008505	3.0031965921322503	24.21875	59.11458206176758	26.111484535701692	22.518228711908307	21.78522237099114
70	3.0164793793360394	25.666667938232422	56.875	26.79357437620837	24.767167982610548	23.525304759081752	3.0367487420638404	24.86979103088379	54.947914123535156	26.43730676821814	22.886644887583568	22.325864394037325
71	3.0033658281962077	25.375	57.708335876464844	24.554575037090355	24.316565359227496	23.222423933342675	2.9709678987661996	23.828125	57.291664123535156	24.538944413783423	21.963221731682307	20.701838073731597
72	2.9813728030522664	26.625	57.54166793823242	27.237063594727157	25.487168088420365	24.443369685641393	3.031345382332802	25.390623092651367	55.59895706176758	23.922528478678622	23.234246458589386	21.78860541130558
73	2.9770347833633424	25.33333396911621	58.833335876464844	25.6763042882916	24.326232085087337	23.33193784162952	3.0039842426776886	27.343748092651367	58.463539123535156	32.48549157825662	26.21027404663199	23.856073859963825
74	2.9923088995615643	25.791667938232422	58.04166793823242	26.307319604284608	25.17209339125579	24.286813304328987	2.9404900272687278	27.734373092651367	61.45833206176758	29.972603753579186	26.181741009650896	25.439935240823523
75	2.9998344628016156	24.08333396911621	57.41666793823242	23.2366373446439	22.98624175018386	21.714679250833854	3.0443928291400275	24.739582061767578	58.203121185302734	26.340036926099053	22.716789364161073	21.868322295686575
76	3.037467940648397	26.041667938232422	55.91666793823242	25.60315944772706	25.060876319595593	23.9057567701719	2.9830704728762307	24.86979103088379	56.901039123535156	22.15734930148023	22.34090638189512	20.540775734354114
77	2.9869828748703005	26.041667938232422	57.708335876464844	25.3952922648548	24.972830636190494	23.850698677007454	2.9017409731944404	29.16666603088379	61.197914123535156	30.321684293181203	26.978558571174343	25.6405316267652
78	2.9924227221806845	25.5	57.75	26.16425554430054	24.690142424877806	23.488128671263024	3.0035502264897027	26.171873092651367	57.421871185302734	27.46655247170373	24.03779748272865	23.04086258476603
79	2.9367897144953408	27.375	59.5	25.75446879622418	26.1177734942552	24.227087927902446	2.95897168914477	26.302082061767578	58.72395706176758	28.978446272140676	24.51591361635167	23.848164739539765
80	2.9510541280110676	27.416667938232422	59.29166793823242	27.68745868024716	26.337938042570805	25.210620809048944	2.9540011237064996	26.953123092651367	59.11458206176758	27.56096741903999	25.425171928613736	24.316216669290903
81	2.949881208737691	27.58333396911621	58.54166793823242	27.283997378850497	26.441882876112114	25.395748932507583	2.953104890882969	25.26041603088379	60.28645706176758	25.018929118903554	24.133271991532318	22.648371214054883
82	2.964822514851888	26.5	59.54166793823242	26.94356950461025	25.347466840037924	24.48174515139811	2.966384162505468	27.99479103088379	58.33333206176758	28.650832577745835	25.780136981638858	24.09839012474674
83	2.9446455097198485	25.83333396911621	59.79166793823242	27.592671355594828	24.518069868687622	23.327296560793002	2.957298308610916	26.302082061767578	59.11458206176758	24.78280877922442	23.62452819743183	21.827818276258583
84	2.9524360052744547	26.375	59.458335876464844	26.093568611229905	25.453301129318454	24.41296117421684	2.90214504301548	29.036457061767578	61.197914123535156	26.510032365761486	27.49098870813515	25.964697261467652
85	2.958355428377787	27.08333396911621	58.833335876464844	27.175804292152044	26.21882657296807	25.502949492932284	2.9792797615130744	26.43229103088379	59.635414123535156	25.097276216644396	24.770891568451024	23.27799535473681
86	2.97715944925944	26.25	57.875	24.85698632778828	24.96172195328043	23.661707800072104	2.9560056726137796	27.864582061767578	60.026039123535156	30.393686934675674	26.317221403266462	25.386436400382003
87	2.9028394428888955	29.916667938232422	60.79166793823242	30.193827132067835	28.8224388394531	27.877488055779608	2.9777102197209993	26.692707061767578	60.807289123535156	27.906982893966052	25.14794446271292	23.456771452195657
88	2.905532766977946	28.791667938232422	61.208335876464844	28.322539071140262	27.74727490386541	26.60588171202264	2.938209486504396	27.864582061767578	60.28645706176758	29.832894909481656	26.94344506140501	26.031484350550954
89	2.9059012873967487	28.041667938232422	60.16666793823242	28.21412338108729	26.90437246709693	26.017227222985987	2.931705673535665	26.953123092651367	61.45833206176758	29.02807516021004	25.474799328053393	24.448065988761705
90	2.921777989069621	28.08333396911621	60.583335876464844	27.69039094565381	27.21570791671481	26.104545048530326	2.924024929602941	28.906248092651367	62.109371185302734	30.208661564678806	27.362423593650135	26.325914502527464
91	2.914510073661804	28.20833396911621	60.66666793823242	26.898045254366938	26.887663158324848	25.459925906720137	2.9725787738958993	28.38541603088379	61.84895706176758	32.908750952403075	26.5560487697534	26.105687853484667
92	2.8968509022394815	29.291667938232422	61.54166793823242	28.597953489875437	28.20950490436862	27.134251204302643	2.8952636644244194	28.38541603088379	62.369789123535156	29.891236253256007	27.34697266299269	26.300219145928594
93	2.896715447107951	28.416667938232422	60.79166793823242	28.249999809667063	27.408078205519377	26.556924730530277	2.9733622868855796	25.130207061767578	58.72395706176758	25.342431360260086	23.176396507122412	21.989961977404082
94	2.8718532005945843	29.541667938232422	61.583335876464844	29.521285593638247	28.53024453457219	27.606559960215467	2.8541192561388016	30.989582061767578	64.453125	29.925680162738686	28.594372356888	27.338454968420656
95	2.922004998524984	27.541667938232422	60.29166793823242	28.111006536505272	26.409532476125566	25.732674769132604	2.874516454835733	30.208332061767578	61.06770706176758	31.173232768774653	28.732545440930924	26.99482663743004
96	2.8872733974456786	30.041667938232422	61.04166793823242	30.372449254704538	28.580803597251734	27.72051223375412	2.9124609008431435	30.33854103088379	60.026039123535156	33.29698337164116	29.155234975009698	27.7291800340999
97	2.8691116269429524	29.541667938232422	61.875	30.510925641720476	28.546201708376767	27.730499096414107	2.929884746670723	30.33854103088379	62.23958206176758	29.508694790860396	28.4831275663566	27.1304617990425
98	2.877992221514384	28.70833396911621	61.875	28.091073450295745	27.75175913888125	26.569338837643517	2.8892413352926574	27.60416603088379	63.02083206176758	33.18927814609415	26.487455667680948	26.263016886663888
99	2.830243600209554	29.875	62.54166793823242	29.287343955299722	28.57551813380483	27.516848619553286	2.9208568955461183	27.864582061767578	59.765621185302734	31.8697260661677	26.67128570914554	25.940816150127066
100	2.8667240715026856	30.166667938232422	62.79166793823242	30.771809159717897	28.990557926274978	28.393116035933094	2.8823004961013794	28.77604103088379	63.80208206176758	32.66214829305932	26.55802791284643	26.09799775128382
