# Supplementary material for: Toxic chinese herbal medicine recognition in real-world images via multi-scale and attention-enhanced EfficientNetV2
Source: PLoS One. 2026 Mar 19;21(3):e0344262. doi: 10.1371/journal.pone.0344262 (PMC13002182; doi:10.1371/journal.pone.0344262)
Supplement: S6 File — Numerical data underlying all figures and reported metrics, including complete training logs, evaluation results, per-class performance values, and confusion matrices. (ZIP) [file pone.0344262.s006.zip › Dataset/results/VisionTransformer/per_cls_acc.csv]

1	0.15	0.5	0.05	0.1	0.0	0.0	0.0	0.0	0.0	0.0	0.0	0.1	0.0	0.0	0.05882353	0.0	0.05	0.0	0.0	0.0	0.0	0.125	0.1	0.0	0.0	0.0	0.0	0.05	0.0	0.0	0.0	0.0	0.0	0.0	0.0	0.55	0.1	0.0	0.0	0.0	0.0	0.0	0.0	0.0	0.0	0.45454547	0.0
2	0.4	0.65	0.0	0.15	0.0	0.15	0.0	0.0	0.0	0.0	0.0	0.0	0.0	0.15384616	0.11764706	0.0	0.1	0.5	0.0	0.0	0.0	0.0	0.0	0.0	0.05	0.0	0.0	0.0	0.0	0.0	0.0	0.0	0.05882353	0.09090909	0.0	0.0	0.0	0.0	0.5555556	0.0	0.33333334	0.42857143	0.0	0.0	0.0	0.09090909	0.0
3	0.6	0.5	0.0	0.3	0.0	0.0	0.0	0.0	0.0	0.0	0.05	0.45	0.0	0.0	0.0	0.0	0.1	0.0	0.0	0.0	0.0	0.0	0.0	0.055555556	0.0	0.15384616	0.0	0.0	0.0	0.0	0.0	0.1	0.0	0.18181819	0.0	0.15	0.2	0.0	0.11111111	0.0	0.06666667	0.0	0.0	0.0	0.0	0.27272728	0.0
4	0.5	0.6	0.1	0.45	0.0	0.2	0.0	0.0	0.0	0.45454547	0.0	0.15	0.0	0.0	0.0	0.05	0.2	0.0	0.0	0.0	0.0	0.0	0.0	0.0	0.0	0.0	0.0	0.0	0.1	0.0	0.0	0.25	0.0	0.0	0.0	0.0	0.15	0.0	0.22222222	0.05	0.0	0.61904764	0.0	0.0	0.0	0.09090909	0.0
5	0.35	0.25	0.1	0.25	0.0	0.55	0.0	0.3888889	0.0	0.0	0.1	0.0	0.13333334	0.0	0.11764706	0.0	0.15	0.045454547	0.0	0.0	0.0	0.0	0.05	0.055555556	0.15	0.15384616	0.0	0.0	0.0	0.15	0.0625	0.2	0.0	0.0	0.0	0.05	0.2	0.0	0.0	0.05	0.06666667	0.2857143	0.0	0.071428575	0.11764706	0.27272728	0.0
6	0.55	0.4	0.0	0.6	0.0	0.1	0.0	0.0	0.0	0.18181819	0.0	0.2	0.0	0.0	0.0	0.15	0.15	0.0	0.0	0.0	0.0	0.0	0.0	0.055555556	0.0	0.0	0.0	0.1	0.05	0.25	0.0	0.2	0.0	0.0	0.0	0.35	0.15	0.0	0.11111111	0.0	0.46666667	0.52380955	0.0	0.0	0.05882353	0.54545456	0.0
7	0.55	0.7	0.0	0.45	0.2	0.0	0.0	0.16666667	0.0	0.0	0.2	0.2	0.0	0.0	0.3529412	0.1	0.25	0.3181818	0.0	0.0	0.0	0.25	0.05	0.11111111	0.1	0.0	0.0	0.0	0.0	0.0	0.0625	0.6	0.11764706	0.18181819	0.0	0.0	0.15	0.0	0.11111111	0.1	0.4	0.1904762	0.0	0.0	0.0	0.27272728	0.0
8	0.4	0.5	0.05	0.25	0.1	0.35	0.0	0.055555556	0.0	0.0	0.1	0.15	0.06666667	0.0	0.05882353	0.1	0.2	0.0	0.0	0.0	0.0	0.0	0.05	0.11111111	0.0	0.0	0.14285715	0.0	0.0	0.05	0.25	0.15	0.0	0.36363637	0.055555556	0.0	0.15	0.0	0.0	0.15	0.26666668	0.0952381	0.0	0.0	0.29411766	0.54545456	0.0
9	0.7	0.7	0.05	0.5	0.05	0.05	0.0	0.11111111	0.0	0.0	0.15	0.1	0.2	0.0	0.0	0.15	0.3	0.0	0.0	0.0	0.0	0.0625	0.1	0.055555556	0.1	0.15384616	0.0	0.15	0.25	0.15	0.0	0.45	0.1764706	0.18181819	0.0	0.0	0.0	0.0	0.11111111	0.25	0.33333334	0.1904762	0.0	0.0	0.05882353	0.18181819	0.0
10	0.75	0.55	0.0	0.45	0.05	0.25	0.0	0.2777778	0.0	0.36363637	0.0	0.2	0.0	0.0	0.05882353	0.05	0.2	0.27272728	0.0	0.0	0.0	0.1875	0.0	0.0	0.05	0.15384616	0.0	0.15	0.05	0.0	0.0	0.2	0.0	0.18181819	0.2777778	0.0	0.15	0.0	0.11111111	0.2	0.26666668	0.04761905	0.0	0.14285715	0.3529412	0.27272728	0.125
11	0.3	0.45	0.0	0.5	0.05	0.0	0.0625	0.2777778	0.15384616	0.0	0.05	0.0	0.13333334	0.0	0.0	0.1	0.15	0.09090909	0.0	0.0	0.0	0.0625	0.1	0.16666667	0.2	0.0	0.0	0.4	0.0	0.0	0.25	0.05	0.1764706	0.0	0.0	0.1	0.2	0.0	0.33333334	0.4	0.33333334	0.04761905	0.0	0.071428575	0.1764706	0.6363636	0.0
12	0.4	0.6	0.1	0.0	0.0	0.3	0.0	0.0	0.0	0.09090909	0.05	0.6	0.0	0.0	0.0	0.1	0.2	0.22727273	0.0	0.0	0.0	0.0	0.1	0.055555556	0.1	0.07692308	0.14285715	0.0	0.05	0.05	0.0625	0.3	0.23529412	0.45454547	0.055555556	0.45	0.05	0.07692308	0.44444445	0.4	0.53333336	0.0952381	0.0	0.0	0.0	0.54545456	0.0
13	0.55	0.5	0.15	0.2	0.35	0.15	0.0625	0.22222222	0.07692308	0.09090909	0.15	0.1	0.2	0.0	0.05882353	0.15	0.35	0.09090909	0.0	0.22222222	0.0	0.125	0.1	0.2777778	0.15	0.0	0.0	0.0	0.2	0.0	0.0	0.3	0.11764706	0.54545456	0.0	0.45	0.3	0.0	0.33333334	0.1	0.13333334	0.04761905	0.0	0.2857143	0.0	0.45454547	0.0
14	0.3	0.25	0.15	0.05	0.05	0.1	0.0	0.055555556	0.3846154	0.18181819	0.35	0.1	0.0	0.15384616	0.11764706	0.15	0.65	0.09090909	0.1	0.11111111	0.18181819	0.4375	0.15	0.0	0.45	0.30769232	0.0	0.0	0.0	0.0	0.0625	0.05	0.05882353	0.27272728	0.0	0.3	0.15	0.07692308	0.11111111	0.25	0.06666667	0.1904762	0.0	0.0	0.0	0.45454547	0.0
15	0.6	0.75	0.1	0.25	0.1	0.3	0.0625	0.33333334	0.15384616	0.09090909	0.05	0.4	0.0	0.3846154	0.11764706	0.0	0.5	0.27272728	0.0	0.0	0.09090909	0.0	0.1	0.055555556	0.1	0.23076923	0.14285715	0.1	0.05	0.15	0.25	0.2	0.1764706	0.09090909	0.055555556	0.45	0.1	0.0	0.5555556	0.35	0.06666667	0.04761905	0.0	0.071428575	0.05882353	0.36363637	0.0
16	0.15	0.65	0.15	0.35	0.55	0.1	0.0	0.0	0.0	0.0	0.0	0.25	0.0	0.07692308	0.0	0.1	0.0	0.27272728	0.0	0.11111111	0.0	0.125	0.15	0.16666667	0.05	0.30769232	0.14285715	0.15	0.0	0.05	0.0625	0.6	0.0	0.09090909	0.0	0.35	0.0	0.0	0.5555556	0.35	0.53333336	0.2857143	0.0	0.071428575	0.1764706	0.6363636	0.0
17	0.55	0.15	0.15	0.45	0.3	0.1	0.0	0.16666667	0.0	0.45454547	0.0	0.05	0.0	0.3846154	0.05882353	0.05	0.1	0.22727273	0.0	0.0	0.0	0.125	0.0	0.22222222	0.25	0.15384616	0.0	0.25	0.15	0.1	0.0625	0.05	0.11764706	0.27272728	0.0	0.4	0.05	0.07692308	0.44444445	0.35	0.2	0.3809524	0.0	0.0	0.05882353	0.09090909	0.0
18	0.55	0.55	0.0	0.15	0.1	0.4	0.0	0.33333334	0.0	0.09090909	0.65	0.25	0.0	0.23076923	0.11764706	0.1	0.2	0.0	0.0	0.0	0.0	0.0625	0.05	0.0	0.0	0.15384616	0.14285715	0.15	0.15	0.05	0.0625	0.3	0.1764706	0.36363637	0.0	0.4	0.1	0.0	0.6666667	0.1	0.6	0.23809524	0.0	0.071428575	0.11764706	0.18181819	0.0
19	0.45	0.5	0.3	0.15	0.45	0.2	0.0	0.16666667	0.15384616	0.0	0.2	0.2	0.13333334	0.15384616	0.0	0.25	0.0	0.5	0.0	0.0	0.0	0.125	0.0	0.33333334	0.15	0.15384616	0.14285715	0.15	0.4	0.15	0.125	0.05	0.0	0.27272728	0.0	0.2	0.25	0.0	0.6666667	0.2	0.33333334	0.0	0.0	0.14285715	0.1764706	0.36363637	0.0
20	0.25	0.65	0.2	0.4	0.25	0.1	0.0	0.0	0.0	0.09090909	0.0	0.2	0.13333334	0.0	0.11764706	0.1	0.25	0.27272728	0.1	0.0	0.0	0.125	0.05	0.11111111	0.15	0.07692308	0.0	0.55	0.25	0.1	0.0625	0.2	0.11764706	0.27272728	0.11111111	0.25	0.2	0.0	0.5555556	0.05	0.46666667	0.1904762	0.0	0.2857143	0.05882353	0.36363637	0.0
21	0.65	0.45	0.05	0.1	0.2	0.25	0.0	0.11111111	0.0	0.09090909	0.15	0.25	0.06666667	0.15384616	0.23529412	0.15	0.45	0.22727273	0.1	0.0	0.0	0.375	0.15	0.055555556	0.05	0.0	0.14285715	0.2	0.05	0.05	0.0625	0.3	0.1764706	0.27272728	0.0	0.5	0.1	0.0	0.22222222	0.2	0.4	0.33333334	0.0	0.35714287	0.29411766	0.36363637	0.0
22	0.6	0.45	0.0	0.5	0.5	0.05	0.0	0.055555556	0.07692308	0.27272728	0.3	0.1	0.06666667	0.07692308	0.1764706	0.35	0.3	0.5	0.0	0.0	0.0	0.125	0.1	0.2777778	0.15	0.07692308	0.2857143	0.1	0.15	0.0	0.0	0.35	0.23529412	0.54545456	0.11111111	0.35	0.35	0.0	0.44444445	0.1	0.73333335	0.23809524	0.0	0.14285715	0.29411766	0.45454547	0.0
23	0.55	0.65	0.2	0.5	0.2	0.25	0.0	0.16666667	0.0	0.36363637	0.1	0.45	0.0	0.30769232	0.1764706	0.1	0.25	0.3181818	0.2	0.22222222	0.0	0.0	0.0	0.055555556	0.3	0.23076923	0.14285715	0.0	0.25	0.1	0.0625	0.25	0.23529412	0.45454547	0.22222222	0.55	0.15	0.07692308	0.11111111	0.3	0.46666667	0.42857143	0.0	0.2857143	0.1764706	0.6363636	0.0
24	0.45	0.5	0.15	0.15	0.15	0.4	0.0625	0.2777778	0.0	0.27272728	0.2	0.5	0.06666667	0.07692308	0.05882353	0.2	0.1	0.13636364	0.3	0.0	0.0	0.0625	0.1	0.055555556	0.2	0.15384616	0.14285715	0.05	0.2	0.1	0.3125	0.35	0.23529412	0.09090909	0.16666667	0.45	0.15	0.0	0.6666667	0.1	0.46666667	0.33333334	0.0	0.071428575	0.1764706	0.27272728	0.0
25	0.55	0.8	0.1	0.55	0.35	0.1	0.0	0.055555556	0.07692308	0.09090909	0.25	0.3	0.0	0.23076923	0.0	0.15	0.25	0.5	0.1	0.0	0.0	0.1875	0.15	0.16666667	0.35	0.07692308	0.2857143	0.1	0.0	0.0	0.1875	0.4	0.05882353	0.27272728	0.055555556	0.55	0.3	0.0	0.5555556	0.35	0.6666667	0.0952381	0.0	0.21428572	0.11764706	0.45454547	0.125
26	0.6	0.6	0.1	0.3	0.25	0.35	0.0625	0.0	0.07692308	0.27272728	0.25	0.25	0.06666667	0.53846157	0.0	0.2	0.5	0.59090906	0.1	0.22222222	0.0	0.125	0.0	0.055555556	0.05	0.07692308	0.14285715	0.15	0.0	0.05	0.3125	0.2	0.1764706	0.54545456	0.11111111	0.5	0.15	0.0	0.33333334	0.25	0.6	0.1904762	0.0	0.071428575	0.05882353	0.36363637	0.0
27	0.45	0.7	0.2	0.65	0.25	0.2	0.125	0.055555556	0.23076923	0.27272728	0.35	0.2	0.06666667	0.46153846	0.05882353	0.1	0.25	0.18181819	0.0	0.33333334	0.18181819	0.1875	0.1	0.055555556	0.15	0.15384616	0.2857143	0.15	0.0	0.05	0.125	0.15	0.11764706	0.36363637	0.055555556	0.5	0.25	0.0	0.33333334	0.25	0.6	0.2857143	0.0	0.21428572	0.11764706	0.18181819	0.0
28	0.6	0.45	0.1	0.3	0.4	0.0	0.0	0.33333334	0.23076923	0.27272728	0.35	0.35	0.2	0.0	0.0	0.15	0.3	0.22727273	0.3	0.0	0.0	0.0	0.05	0.2777778	0.2	0.23076923	0.14285715	0.15	0.2	0.05	0.1875	0.5	0.11764706	0.54545456	0.0	0.45	0.45	0.07692308	0.11111111	0.3	0.8	0.14285715	0.0	0.14285715	0.05882353	0.6363636	0.0
29	0.35	0.35	0.35	0.3	0.1	0.1	0.0625	0.11111111	0.15384616	0.27272728	0.25	0.25	0.46666667	0.0	0.05882353	0.35	0.4	0.6818182	0.1	0.11111111	0.09090909	0.1875	0.0	0.11111111	0.25	0.07692308	0.0	0.4	0.0	0.15	0.3125	0.45	0.23529412	0.36363637	0.11111111	0.25	0.15	0.07692308	0.22222222	0.3	0.6666667	0.2857143	0.0	0.071428575	0.05882353	0.8181818	0.0
30	0.65	0.6	0.05	0.2	0.2	0.25	0.0	0.11111111	0.15384616	0.0	0.05	0.05	0.13333334	0.30769232	0.05882353	0.15	0.25	0.6363636	0.0	0.0	0.0	0.375	0.4	0.33333334	0.2	0.30769232	0.0	0.35	0.05	0.05	0.0	0.05	0.11764706	0.45454547	0.055555556	0.45	0.3	0.15384616	0.22222222	0.45	0.46666667	0.2857143	0.0	0.0	0.1764706	0.54545456	0.0
31	0.55	0.5	0.15	0.55	0.35	0.05	0.0	0.16666667	0.07692308	0.0	0.15	0.35	0.06666667	0.3846154	0.05882353	0.2	0.6	0.45454547	0.2	0.11111111	0.0	0.0625	0.25	0.16666667	0.1	0.30769232	0.0	0.3	0.45	0.15	0.125	0.15	0.05882353	0.54545456	0.16666667	0.5	0.2	0.07692308	0.44444445	0.05	0.2	0.3809524	0.0	0.21428572	0.11764706	0.6363636	0.0
32	0.45	0.6	0.0	0.7	0.3	0.2	0.0	0.16666667	0.15384616	0.18181819	0.15	0.3	0.06666667	0.15384616	0.05882353	0.1	0.2	0.22727273	0.0	0.0	0.0	0.0	0.1	0.055555556	0.15	0.07692308	0.14285715	0.15	0.15	0.05	0.0625	0.2	0.1764706	0.36363637	0.0	0.45	0.15	0.07692308	0.44444445	0.25	0.6666667	0.47619048	0.0	0.071428575	0.23529412	0.72727275	0.125
33	0.45	0.45	0.4	0.45	0.3	0.5	0.0	0.055555556	0.07692308	0.18181819	0.1	0.25	0.06666667	0.0	0.1764706	0.15	0.4	0.36363637	0.2	0.0	0.0	0.0	0.55	0.11111111	0.35	0.30769232	0.14285715	0.35	0.15	0.2	0.125	0.25	0.05882353	0.45454547	0.2777778	0.45	0.15	0.07692308	0.5555556	0.35	0.6	0.33333334	0.11111111	0.0	0.1764706	0.27272728	0.0
34	0.6	0.7	0.0	0.5	0.15	0.2	0.0625	0.0	0.0	0.36363637	0.0	0.0	0.0	0.0	0.0	0.2	0.45	0.5	0.2	0.0	0.09090909	0.25	0.2	0.11111111	0.25	0.15384616	0.2857143	0.3	0.15	0.2	0.25	0.4	0.1764706	0.45454547	0.0	0.2	0.2	0.15384616	0.8888889	0.2	0.6	0.42857143	0.0	0.14285715	0.05882353	0.27272728	0.0
35	0.55	0.7	0.05	0.5	0.3	0.45	0.0625	0.22222222	0.15384616	0.18181819	0.15	0.25	0.06666667	0.46153846	0.05882353	0.1	0.35	0.27272728	0.3	0.0	0.09090909	0.25	0.05	0.11111111	0.2	0.23076923	0.0	0.15	0.3	0.1	0.125	0.2	0.23529412	0.45454547	0.055555556	0.35	0.2	0.07692308	0.44444445	0.15	0.46666667	0.2857143	0.0	0.0	0.23529412	0.45454547	0.0
36	0.5	0.55	0.05	0.55	0.15	0.3	0.0	0.16666667	0.15384616	0.09090909	0.25	0.3	0.06666667	0.23076923	0.0	0.2	0.3	0.13636364	0.1	0.33333334	0.0	0.1875	0.3	0.33333334	0.25	0.23076923	0.14285715	0.35	0.3	0.1	0.0	0.15	0.11764706	0.27272728	0.2777778	0.55	0.15	0.0	0.44444445	0.2	0.6666667	0.2857143	0.0	0.14285715	0.29411766	0.54545456	0.0
37	0.45	0.6	0.1	0.25	0.4	0.45	0.25	0.22222222	0.15384616	0.09090909	0.25	0.5	0.06666667	0.61538464	0.0	0.3	0.45	0.22727273	0.2	0.33333334	0.09090909	0.3125	0.1	0.055555556	0.1	0.46153846	0.2857143	0.3	0.35	0.05	0.375	0.15	0.1764706	0.45454547	0.11111111	0.45	0.15	0.0	0.5555556	0.2	0.46666667	0.52380955	0.0	0.071428575	0.1764706	0.27272728	0.0
38	0.55	0.7	0.15	0.45	0.3	0.4	0.0	0.11111111	0.23076923	0.18181819	0.2	0.45	0.06666667	0.23076923	0.0	0.15	0.25	0.4090909	0.2	0.33333334	0.09090909	0.25	0.3	0.2777778	0.45	0.07692308	0.14285715	0.2	0.35	0.1	0.125	0.3	0.1764706	0.36363637	0.0	0.45	0.2	0.0	0.11111111	0.25	0.46666667	0.2857143	0.22222222	0.21428572	0.0	0.45454547	0.125
39	0.45	0.75	0.2	0.4	0.25	0.2	0.0625	0.2777778	0.07692308	0.27272728	0.05	0.65	0.13333334	0.30769232	0.05882353	0.3	0.35	0.4090909	0.1	0.44444445	0.09090909	0.0625	0.35	0.16666667	0.35	0.07692308	0.14285715	0.2	0.1	0.05	0.0625	0.2	0.11764706	0.45454547	0.0	0.6	0.0	0.3846154	0.44444445	0.15	0.4	0.5714286	0.22222222	0.0	0.1764706	0.54545456	0.0
40	0.6	0.4	0.3	0.7	0.3	0.1	0.0625	0.055555556	0.23076923	0.18181819	0.25	0.15	0.0	0.61538464	0.0	0.15	0.05	0.27272728	0.1	0.33333334	0.09090909	0.0	0.5	0.16666667	0.0	0.23076923	0.2857143	0.05	0.8	0.05	0.375	0.3	0.29411766	0.54545456	0.0	0.5	0.0	0.07692308	0.33333334	0.3	0.53333336	0.23809524	0.11111111	0.14285715	0.0	0.6363636	0.0
41	0.55	0.75	0.35	0.2	0.55	0.0	0.0	0.055555556	0.23076923	0.0	0.2	0.4	0.2	0.23076923	0.0	0.2	0.2	0.54545456	0.3	0.44444445	0.0	0.125	0.05	0.16666667	0.15	0.15384616	0.14285715	0.05	0.2	0.05	0.375	0.35	0.11764706	0.18181819	0.0	0.45	0.25	0.0	0.44444445	0.45	0.53333336	0.3809524	0.0	0.14285715	0.23529412	0.36363637	0.25
42	0.3	0.85	0.1	0.65	0.3	0.1	0.0	0.16666667	0.23076923	0.18181819	0.2	0.4	0.06666667	0.61538464	0.0	0.15	0.45	0.59090906	0.2	0.22222222	0.09090909	0.25	0.2	0.0	0.25	0.30769232	0.14285715	0.45	0.3	0.0	0.1875	0.1	0.23529412	0.54545456	0.11111111	0.6	0.15	0.15384616	0.6666667	0.5	0.4	0.2857143	0.0	0.21428572	0.23529412	0.45454547	0.125
43	0.45	0.65	0.45	0.45	0.4	0.2	0.0	0.055555556	0.23076923	0.27272728	0.3	0.25	0.0	0.23076923	0.0	0.1	0.3	0.59090906	0.1	0.33333334	0.09090909	0.1875	0.15	0.16666667	0.3	0.23076923	0.0	0.25	0.15	0.1	0.1875	0.3	0.23529412	0.45454547	0.0	0.4	0.35	0.07692308	0.44444445	0.45	0.73333335	0.3809524	0.11111111	0.2857143	0.23529412	0.27272728	0.0
44	0.5	0.65	0.45	0.3	0.1	0.15	0.0625	0.16666667	0.07692308	0.09090909	0.25	0.35	0.13333334	0.15384616	0.0	0.2	0.35	0.3181818	0.2	0.33333334	0.09090909	0.5	0.1	0.2777778	0.3	0.3846154	0.0	0.25	0.5	0.05	0.4375	0.3	0.11764706	0.45454547	0.055555556	0.5	0.15	0.0	0.5555556	0.25	0.46666667	0.0952381	0.0	0.0	0.29411766	0.45454547	0.0
45	0.65	0.7	0.1	0.55	0.4	0.2	0.0	0.11111111	0.07692308	0.27272728	0.35	0.1	0.13333334	0.23076923	0.0	0.1	0.6	0.45454547	0.2	0.22222222	0.09090909	0.3125	0.2	0.11111111	0.25	0.15384616	0.2857143	0.25	0.45	0.1	0.1875	0.3	0.05882353	0.6363636	0.3888889	0.6	0.1	0.0	0.7777778	0.35	0.8666667	0.2857143	0.0	0.0	0.11764706	0.45454547	0.0
46	0.45	0.9	0.1	0.55	0.45	0.3	0.0	0.3888889	0.0	0.45454547	0.1	0.35	0.26666668	0.0	0.1764706	0.1	0.4	0.36363637	0.1	0.33333334	0.18181819	0.0625	0.2	0.0	0.2	0.15384616	0.2857143	0.3	0.25	0.05	0.1875	0.2	0.23529412	0.6363636	0.11111111	0.4	0.2	0.07692308	0.6666667	0.3	0.6	0.6666667	0.11111111	0.071428575	0.23529412	0.45454547	0.0
47	0.35	0.65	0.2	0.5	0.45	0.25	0.1875	0.3888889	0.23076923	0.36363637	0.2	0.3	0.06666667	0.0	0.11764706	0.35	0.2	0.36363637	0.1	0.22222222	0.0	0.25	0.2	0.16666667	0.3	0.15384616	0.14285715	0.25	0.3	0.05	0.375	0.4	0.1764706	0.72727275	0.16666667	0.55	0.3	0.07692308	0.6666667	0.1	0.6	0.3809524	0.0	0.071428575	0.4117647	0.54545456	0.0
48	0.4	0.6	0.35	0.35	0.3	0.25	0.125	0.16666667	0.15384616	0.18181819	0.25	0.35	0.13333334	0.15384616	0.05882353	0.1	0.3	0.6363636	0.2	0.0	0.09090909	0.0	0.05	0.055555556	0.0	0.15384616	0.2857143	0.6	0.55	0.2	0.375	0.3	0.0	0.45454547	0.16666667	0.4	0.2	0.0	0.44444445	0.2	0.33333334	0.47619048	0.0	0.14285715	0.0	0.45454547	0.0
49	0.4	0.85	0.2	0.6	0.35	0.15	0.0	0.16666667	0.07692308	0.18181819	0.0	0.2	0.26666668	0.07692308	0.0	0.25	0.35	0.5	0.0	0.0	0.09090909	0.1875	0.55	0.16666667	0.1	0.15384616	0.14285715	0.4	0.3	0.25	0.375	0.3	0.11764706	0.54545456	0.16666667	0.6	0.3	0.15384616	0.5555556	0.0	0.46666667	0.33333334	0.0	0.071428575	0.23529412	0.27272728	0.0
50	0.35	0.4	0.3	0.35	0.4	0.55	0.0	0.22222222	0.23076923	0.27272728	0.1	0.4	0.4	0.07692308	0.05882353	0.15	0.55	0.45454547	0.1	0.33333334	0.18181819	0.0	0.15	0.2777778	0.3	0.3846154	0.0	0.2	0.3	0.15	0.5	0.35	0.05882353	0.45454547	0.22222222	0.45	0.45	0.0	0.5555556	0.35	0.4	0.5714286	0.11111111	0.21428572	0.1764706	0.45454547	0.125
51	0.25	0.7	0.25	0.3	0.6	0.3	0.125	0.055555556	0.23076923	0.6363636	0.05	0.25	0.0	0.15384616	0.11764706	0.05	0.6	0.54545456	0.2	0.11111111	0.0	0.25	0.1	0.16666667	0.1	0.23076923	0.14285715	0.4	0.3	0.05	0.5625	0.25	0.11764706	0.45454547	0.11111111	0.6	0.1	0.07692308	0.5555556	0.45	0.46666667	0.52380955	0.0	0.071428575	0.1764706	0.36363637	0.0
52	0.6	0.7	0.15	0.35	0.3	0.1	0.125	0.055555556	0.23076923	0.45454547	0.15	0.25	0.13333334	0.30769232	0.05882353	0.35	0.2	0.4090909	0.3	0.11111111	0.18181819	0.375	0.25	0.11111111	0.3	0.15384616	0.2857143	0.45	0.45	0.15	0.125	0.15	0.1764706	0.45454547	0.44444445	0.7	0.2	0.07692308	0.44444445	0.35	0.6	0.42857143	0.0	0.2857143	0.11764706	0.45454547	0.0
53	0.35	0.55	0.2	0.45	0.5	0.3	0.0	0.16666667	0.15384616	0.18181819	0.35	0.35	0.13333334	0.0	0.0	0.3	0.4	0.54545456	0.0	0.33333334	0.09090909	0.125	0.35	0.22222222	0.35	0.30769232	0.2857143	0.25	0.35	0.05	0.1875	0.3	0.11764706	0.36363637	0.11111111	0.55	0.2	0.07692308	0.44444445	0.2	0.53333336	0.47619048	0.0	0.0	0.23529412	0.36363637	0.0
54	0.45	0.6	0.35	0.45	0.5	0.45	0.0	0.3888889	0.23076923	0.27272728	0.1	0.3	0.06666667	0.23076923	0.0	0.3	0.25	0.4090909	0.1	0.44444445	0.0	0.0625	0.4	0.22222222	0.15	0.0	0.14285715	0.4	0.1	0.1	0.25	0.2	0.23529412	0.54545456	0.2777778	0.65	0.15	0.07692308	0.5555556	0.35	0.53333336	0.42857143	0.0	0.071428575	0.1764706	0.45454547	0.0
55	0.35	0.25	0.1	0.5	0.55	0.35	0.0625	0.16666667	0.15384616	0.45454547	0.4	0.4	0.06666667	0.0	0.0	0.1	0.3	0.5	0.1	0.33333334	0.0	0.0625	0.25	0.22222222	0.35	0.15384616	0.0	0.4	0.25	0.25	0.125	0.25	0.1764706	0.27272728	0.11111111	0.7	0.15	0.15384616	0.5555556	0.15	0.53333336	0.1904762	0.0	0.071428575	0.23529412	0.6363636	0.0
56	0.7	0.75	0.45	0.4	0.15	0.35	0.0	0.16666667	0.15384616	0.18181819	0.25	0.3	0.26666668	0.23076923	0.11764706	0.25	0.35	0.27272728	0.0	0.33333334	0.09090909	0.125	0.3	0.22222222	0.15	0.23076923	0.14285715	0.2	0.35	0.15	0.1875	0.25	0.11764706	0.54545456	0.16666667	0.55	0.35	0.07692308	0.7777778	0.3	0.4	0.23809524	0.0	0.14285715	0.11764706	0.45454547	0.0
57	0.55	0.6	0.1	0.45	0.55	0.3	0.0625	0.11111111	0.30769232	0.18181819	0.2	0.35	0.13333334	0.07692308	0.0	0.25	0.25	0.5	0.0	0.5555556	0.09090909	0.25	0.25	0.055555556	0.1	0.30769232	0.2857143	0.5	0.25	0.1	0.25	0.25	0.23529412	0.18181819	0.0	0.55	0.15	0.15384616	0.7777778	0.25	0.4	0.3809524	0.0	0.21428572	0.0	0.27272728	0.0
58	0.6	0.3	0.2	0.55	0.45	0.25	0.0	0.22222222	0.3846154	0.18181819	0.2	0.3	0.13333334	0.07692308	0.0	0.2	0.45	0.6363636	0.2	0.33333334	0.18181819	0.25	0.2	0.33333334	0.05	0.15384616	0.0	0.3	0.25	0.1	0.3125	0.25	0.23529412	0.72727275	0.33333334	0.65	0.25	0.07692308	0.5555556	0.6	0.53333336	0.14285715	0.0	0.21428572	0.29411766	0.54545456	0.0
59	0.45	0.65	0.25	0.45	0.35	0.35	0.25	0.22222222	0.07692308	0.27272728	0.2	0.4	0.2	0.07692308	0.0	0.25	0.4	0.27272728	0.1	0.11111111	0.09090909	0.25	0.2	0.11111111	0.15	0.07692308	0.2857143	0.3	0.25	0.2	0.1875	0.4	0.11764706	0.36363637	0.11111111	0.7	0.3	0.15384616	0.6666667	0.25	0.4	0.52380955	0.0	0.071428575	0.29411766	0.36363637	0.0
60	0.3	0.45	0.15	0.35	0.55	0.4	0.0625	0.16666667	0.3846154	0.0	0.25	0.55	0.06666667	0.30769232	0.1764706	0.25	0.3	0.6363636	0.1	0.11111111	0.0	0.1875	0.2	0.22222222	0.2	0.3846154	0.2857143	0.25	0.3	0.25	0.25	0.25	0.23529412	0.36363637	0.11111111	0.6	0.45	0.30769232	0.33333334	0.3	0.73333335	0.52380955	0.11111111	0.2857143	0.4117647	0.45454547	0.0
61	0.55	0.55	0.2	0.5	0.35	0.6	0.0	0.16666667	0.07692308	0.18181819	0.3	0.2	0.13333334	0.23076923	0.0	0.25	0.5	0.45454547	0.1	0.22222222	0.18181819	0.3125	0.35	0.16666667	0.2	0.46153846	0.2857143	0.2	0.4	0.1	0.125	0.25	0.23529412	0.54545456	0.16666667	0.5	0.2	0.07692308	0.33333334	0.15	0.33333334	0.47619048	0.11111111	0.0	0.29411766	0.45454547	0.0
62	0.35	0.65	0.1	0.65	0.35	0.35	0.125	0.22222222	0.23076923	0.18181819	0.3	0.6	0.26666668	0.23076923	0.05882353	0.15	0.4	0.45454547	0.2	0.22222222	0.18181819	0.3125	0.2	0.0	0.15	0.23076923	0.2857143	0.4	0.2	0.1	0.3125	0.4	0.11764706	0.6363636	0.16666667	0.5	0.25	0.15384616	0.44444445	0.35	0.46666667	0.33333334	0.0	0.071428575	0.1764706	0.6363636	0.0
63	0.3	0.55	0.3	0.5	0.5	0.1	0.0625	0.22222222	0.07692308	0.09090909	0.25	0.3	0.06666667	0.0	0.05882353	0.15	0.5	0.54545456	0.3	0.11111111	0.18181819	0.0625	0.35	0.2777778	0.05	0.30769232	0.14285715	0.45	0.35	0.2	0.1875	0.3	0.11764706	0.54545456	0.2777778	0.6	0.2	0.15384616	0.6666667	0.3	0.53333336	0.52380955	0.11111111	0.071428575	0.29411766	0.27272728	0.0
64	0.55	0.7	0.0	0.35	0.5	0.35	0.0	0.055555556	0.23076923	0.18181819	0.2	0.25	0.26666668	0.07692308	0.11764706	0.15	0.6	0.45454547	0.2	0.0	0.0	0.125	0.5	0.055555556	0.4	0.23076923	0.14285715	0.45	0.35	0.2	0.3125	0.25	0.1764706	0.27272728	0.16666667	0.5	0.4	0.0	0.7777778	0.25	0.53333336	0.52380955	0.11111111	0.071428575	0.3529412	0.54545456	0.0
65	0.55	0.7	0.25	0.5	0.45	0.3	0.125	0.11111111	0.15384616	0.09090909	0.3	0.45	0.2	0.23076923	0.0	0.2	0.35	0.45454547	0.1	0.11111111	0.09090909	0.0625	0.1	0.22222222	0.3	0.23076923	0.2857143	0.55	0.5	0.0	0.375	0.25	0.11764706	0.54545456	0.0	0.3	0.2	0.0	0.33333334	0.25	0.6	0.61904764	0.0	0.21428572	0.23529412	0.27272728	0.125
66	0.45	0.65	0.25	0.35	0.5	0.2	0.0	0.11111111	0.30769232	0.09090909	0.45	0.35	0.33333334	0.15384616	0.05882353	0.2	0.4	0.72727275	0.2	0.44444445	0.09090909	0.0	0.3	0.2777778	0.15	0.15384616	0.14285715	0.4	0.55	0.2	0.375	0.2	0.1764706	0.36363637	0.11111111	0.5	0.1	0.15384616	0.6666667	0.1	0.53333336	0.3809524	0.22222222	0.2857143	0.3529412	0.54545456	0.0
67	0.5	0.8	0.0	0.6	0.6	0.15	0.0	0.11111111	0.0	0.27272728	0.35	0.4	0.13333334	0.07692308	0.0	0.25	0.3	0.36363637	0.2	0.22222222	0.09090909	0.0	0.5	0.22222222	0.15	0.15384616	0.14285715	0.45	0.6	0.25	0.125	0.4	0.1764706	0.27272728	0.055555556	0.65	0.2	0.07692308	0.5555556	0.35	0.6	0.42857143	0.22222222	0.35714287	0.05882353	0.36363637	0.0
68	0.5	0.65	0.05	0.5	0.3	0.2	0.0	0.055555556	0.23076923	0.36363637	0.3	0.5	0.06666667	0.15384616	0.3529412	0.3	0.15	0.45454547	0.2	0.44444445	0.18181819	0.1875	0.35	0.16666667	0.15	0.23076923	0.14285715	0.5	0.2	0.15	0.375	0.15	0.11764706	0.6363636	0.11111111	0.45	0.3	0.15384616	0.44444445	0.5	0.4	0.33333334	0.22222222	0.071428575	0.23529412	0.54545456	0.0
69	0.5	0.75	0.15	0.55	0.6	0.4	0.0	0.33333334	0.30769232	0.45454547	0.25	0.3	0.06666667	0.3846154	0.0	0.2	0.55	0.36363637	0.2	0.22222222	0.18181819	0.0	0.4	0.22222222	0.35	0.30769232	0.2857143	0.3	0.4	0.15	0.1875	0.2	0.11764706	0.54545456	0.16666667	0.6	0.2	0.0	0.44444445	0.2	0.6666667	0.5714286	0.11111111	0.21428572	0.23529412	0.45454547	0.0
70	0.45	0.45	0.0	0.6	0.4	0.45	0.0625	0.11111111	0.07692308	0.36363637	0.25	0.5	0.13333334	0.23076923	0.0	0.15	0.6	0.27272728	0.3	0.11111111	0.09090909	0.125	0.35	0.16666667	0.2	0.23076923	0.14285715	0.3	0.45	0.3	0.375	0.2	0.29411766	0.45454547	0.22222222	0.6	0.1	0.15384616	0.5555556	0.2	0.6	0.5714286	0.0	0.071428575	0.4117647	0.8181818	0.0
71	0.55	0.35	0.3	0.4	0.45	0.25	0.0	0.3888889	0.07692308	0.45454547	0.15	0.35	0.26666668	0.15384616	0.05882353	0.35	0.3	0.54545456	0.2	0.33333334	0.09090909	0.375	0.3	0.22222222	0.2	0.07692308	0.2857143	0.25	0.35	0.25	0.3125	0.4	0.11764706	0.54545456	0.055555556	0.55	0.2	0.0	0.6666667	0.3	0.53333336	0.33333334	0.0	0.071428575	0.1764706	0.54545456	0.0
72	0.75	0.4	0.05	0.75	0.4	0.3	0.1875	0.22222222	0.23076923	0.36363637	0.2	0.35	0.13333334	0.07692308	0.1764706	0.2	0.4	0.3181818	0.2	0.22222222	0.0	0.375	0.3	0.22222222	0.25	0.23076923	0.14285715	0.25	0.3	0.1	0.1875	0.2	0.1764706	0.45454547	0.16666667	0.5	0.15	0.07692308	0.6666667	0.25	0.46666667	0.42857143	0.11111111	0.071428575	0.29411766	0.72727275	0.0
73	0.6	0.7	0.05	0.45	0.3	0.15	0.0625	0.11111111	0.07692308	0.0	0.25	0.3	0.06666667	0.0	0.05882353	0.3	0.4	0.5	0.2	0.5555556	0.0	0.375	0.35	0.16666667	0.25	0.30769232	0.14285715	0.35	0.3	0.15	0.1875	0.25	0.29411766	0.36363637	0.16666667	0.55	0.25	0.07692308	0.44444445	0.45	0.53333336	0.47619048	0.11111111	0.14285715	0.29411766	0.36363637	0.0
74	0.55	0.55	0.25	0.6	0.4	0.25	0.0625	0.2777778	0.07692308	0.45454547	0.15	0.2	0.13333334	0.23076923	0.05882353	0.2	0.45	0.5	0.2	0.22222222	0.09090909	0.25	0.25	0.11111111	0.3	0.23076923	0.2857143	0.5	0.45	0.1	0.125	0.25	0.3529412	0.45454547	0.055555556	0.45	0.2	0.15384616	0.6666667	0.3	0.46666667	0.42857143	0.0	0.071428575	0.1764706	0.72727275	0.0
75	0.6	0.6	0.2	0.55	0.25	0.5	0.0	0.22222222	0.15384616	0.45454547	0.2	0.25	0.0	0.07692308	0.11764706	0.15	0.45	0.59090906	0.3	0.33333334	0.27272728	0.375	0.3	0.16666667	0.15	0.15384616	0.2857143	0.35	0.35	0.35	0.25	0.35	0.3529412	0.45454547	0.22222222	0.65	0.1	0.0	0.6666667	0.35	0.2	0.42857143	0.0	0.071428575	0.23529412	0.54545456	0.0
76	0.55	0.7	0.1	0.55	0.5	0.45	0.0	0.22222222	0.53846157	0.36363637	0.1	0.4	0.13333334	0.3846154	0.1764706	0.2	0.25	0.59090906	0.2	0.33333334	0.0	0.125	0.45	0.22222222	0.05	0.30769232	0.2857143	0.55	0.45	0.0	0.25	0.3	0.1764706	0.27272728	0.11111111	0.65	0.2	0.07692308	0.6666667	0.1	0.26666668	0.42857143	0.0	0.071428575	0.11764706	0.45454547	0.0
77	0.35	0.7	0.35	0.45	0.5	0.4	0.0	0.2777778	0.23076923	0.27272728	0.15	0.3	0.0	0.07692308	0.11764706	0.35	0.55	0.45454547	0.2	0.0	0.09090909	0.3125	0.4	0.22222222	0.2	0.30769232	0.14285715	0.35	0.5	0.15	0.1875	0.55	0.1764706	0.6363636	0.11111111	0.75	0.35	0.30769232	0.6666667	0.35	0.53333336	0.47619048	0.0	0.2857143	0.3529412	0.45454547	0.0
78	0.45	0.65	0.25	0.4	0.4	0.5	0.0	0.22222222	0.30769232	0.36363637	0.0	0.4	0.0	0.15384616	0.05882353	0.25	0.6	0.54545456	0.1	0.22222222	0.09090909	0.25	0.45	0.22222222	0.2	0.07692308	0.14285715	0.55	0.5	0.05	0.125	0.35	0.11764706	0.36363637	0.11111111	0.5	0.2	0.07692308	0.5555556	0.3	0.8	0.5714286	0.0	0.14285715	0.23529412	0.36363637	0.125
79	0.4	0.55	0.2	0.55	0.45	0.25	0.0625	0.22222222	0.23076923	0.45454547	0.05	0.3	0.2	0.30769232	0.0	0.25	0.3	0.54545456	0.1	0.22222222	0.0	0.25	0.25	0.0	0.0	0.30769232	0.0	0.6	0.3	0.2	0.25	0.2	0.05882353	0.54545456	0.11111111	0.7	0.25	0.23076923	0.5555556	0.45	0.53333336	0.52380955	0.0	0.071428575	0.23529412	0.36363637	0.0
80	0.5	0.75	0.0	0.45	0.5	0.35	0.0	0.22222222	0.15384616	0.45454547	0.1	0.45	0.06666667	0.30769232	0.11764706	0.15	0.45	0.72727275	0.0	0.33333334	0.09090909	0.1875	0.55	0.33333334	0.2	0.23076923	0.14285715	0.5	0.45	0.25	0.125	0.25	0.11764706	0.36363637	0.11111111	0.55	0.3	0.0	0.6666667	0.35	0.33333334	0.52380955	0.11111111	0.14285715	0.29411766	0.54545456	0.0
81	0.2	0.6	0.0	0.6	0.85	0.25	0.0625	0.22222222	0.23076923	0.18181819	0.2	0.4	0.26666668	0.15384616	0.05882353	0.3	0.45	0.36363637	0.1	0.33333334	0.0	0.3125	0.4	0.2777778	0.05	0.15384616	0.0	0.45	0.5	0.2	0.5	0.3	0.1764706	0.45454547	0.2777778	0.9	0.25	0.07692308	0.44444445	0.45	0.53333336	0.2857143	0.11111111	0.21428572	0.4117647	0.54545456	0.125
82	0.6	0.65	0.1	0.5	0.55	0.2	0.0	0.0	0.23076923	0.45454547	0.1	0.45	0.33333334	0.3846154	0.23529412	0.25	0.25	0.54545456	0.2	0.22222222	0.18181819	0.125	0.35	0.22222222	0.25	0.23076923	0.2857143	0.5	0.5	0.25	0.3125	0.25	0.05882353	0.54545456	0.11111111	0.5	0.35	0.23076923	0.33333334	0.3	0.6	0.47619048	0.11111111	0.2857143	0.11764706	0.45454547	0.0
83	0.6	0.6	0.15	0.45	0.5	0.45	0.0	0.22222222	0.23076923	0.36363637	0.35	0.25	0.2	0.23076923	0.11764706	0.45	0.45	0.54545456	0.1	0.44444445	0.18181819	0.25	0.65	0.2777778	0.35	0.3846154	0.14285715	0.65	0.55	0.05	0.375	0.3	0.11764706	0.18181819	0.055555556	0.45	0.35	0.0	0.5555556	0.3	0.6	0.3809524	0.0	0.2857143	0.23529412	0.45454547	0.0
84	0.7	0.65	0.05	0.55	0.45	0.5	0.0625	0.22222222	0.15384616	0.45454547	0.35	0.15	0.2	0.15384616	0.05882353	0.15	0.45	0.72727275	0.2	0.33333334	0.18181819	0.0625	0.55	0.16666667	0.3	0.30769232	0.2857143	0.4	0.3	0.15	0.25	0.15	0.1764706	0.54545456	0.055555556	0.55	0.05	0.07692308	0.6666667	0.25	0.6666667	0.61904764	0.22222222	0.071428575	0.11764706	0.45454547	0.125
85	0.35	0.65	0.05	0.65	0.25	0.7	0.0625	0.22222222	0.15384616	0.0	0.25	0.3	0.2	0.23076923	0.0	0.3	0.35	0.6818182	0.1	0.22222222	0.27272728	0.1875	0.3	0.22222222	0.25	0.46153846	0.14285715	0.2	0.55	0.15	0.1875	0.15	0.05882353	0.36363637	0.11111111	0.45	0.25	0.23076923	0.7777778	0.55	0.53333336	0.42857143	0.0	0.071428575	0.29411766	0.54545456	0.0
86	0.35	0.7	0.05	0.7	0.4	0.5	0.0625	0.3888889	0.0	0.27272728	0.25	0.35	0.2	0.15384616	0.1764706	0.25	0.3	0.45454547	0.1	0.33333334	0.18181819	0.375	0.15	0.16666667	0.3	0.3846154	0.2857143	0.55	0.45	0.25	0.3125	0.45	0.11764706	0.54545456	0.11111111	0.35	0.25	0.07692308	0.5555556	0.4	0.4	0.71428573	0.11111111	0.071428575	0.4117647	0.54545456	0.0
87	0.4	0.8	0.05	0.6	0.5	0.4	0.0625	0.0	0.30769232	0.09090909	0.05	0.2	0.13333334	0.07692308	0.1764706	0.25	0.6	0.54545456	0.2	0.33333334	0.09090909	0.3125	0.3	0.2777778	0.15	0.46153846	0.14285715	0.3	0.2	0.15	0.25	0.2	0.11764706	0.18181819	0.11111111	0.5	0.3	0.07692308	0.7777778	0.1	0.6666667	0.5714286	0.0	0.14285715	0.1764706	0.54545456	0.0
88	0.5	0.7	0.1	0.7	0.55	0.35	0.0	0.16666667	0.15384616	0.27272728	0.25	0.45	0.2	0.15384616	0.1764706	0.15	0.45	0.6363636	0.3	0.22222222	0.09090909	0.375	0.3	0.2777778	0.1	0.3846154	0.42857143	0.35	0.45	0.1	0.125	0.4	0.1764706	0.27272728	0.055555556	0.45	0.2	0.07692308	0.44444445	0.35	0.26666668	0.52380955	0.0	0.21428572	0.29411766	0.09090909	0.0
89	0.55	0.55	0.2	0.6	0.55	0.35	0.0625	0.16666667	0.07692308	0.27272728	0.05	0.35	0.2	0.15384616	0.1764706	0.35	0.45	0.54545456	0.0	0.33333334	0.18181819	0.25	0.55	0.11111111	0.25	0.23076923	0.2857143	0.55	0.6	0.2	0.25	0.25	0.29411766	0.6363636	0.16666667	0.75	0.25	0.07692308	0.7777778	0.3	0.6	0.2857143	0.22222222	0.14285715	0.47058824	0.54545456	0.0
90	0.55	0.7	0.1	0.7	0.35	0.45	0.125	0.0	0.15384616	0.18181819	0.35	0.25	0.06666667	0.07692308	0.05882353	0.35	0.4	0.4090909	0.3	0.22222222	0.09090909	0.3125	0.4	0.2777778	0.2	0.30769232	0.42857143	0.6	0.4	0.1	0.375	0.35	0.23529412	0.54545456	0.16666667	0.6	0.25	0.07692308	0.6666667	0.4	0.53333336	0.33333334	0.22222222	0.21428572	0.23529412	0.6363636	0.0
91	0.6	0.5	0.25	0.55	0.4	0.35	0.0	0.2777778	0.15384616	0.27272728	0.35	0.45	0.4	0.3846154	0.05882353	0.25	0.55	0.6363636	0.2	0.33333334	0.0	0.1875	0.55	0.2777778	0.1	0.3846154	0.2857143	0.45	0.4	0.25	0.25	0.2	0.29411766	0.72727275	0.055555556	0.55	0.2	0.0	0.6666667	0.2	0.33333334	0.42857143	0.22222222	0.21428572	0.3529412	0.45454547	0.0
92	0.45	0.6	0.2	0.6	0.4	0.2	0.125	0.055555556	0.07692308	0.27272728	0.35	0.2	0.06666667	0.15384616	0.05882353	0.15	0.4	0.45454547	0.2	0.11111111	0.18181819	0.125	0.25	0.2777778	0.25	0.23076923	0.14285715	0.4	0.4	0.2	0.3125	0.45	0.11764706	0.8181818	0.11111111	0.7	0.25	0.23076923	0.7777778	0.4	0.6666667	0.61904764	0.11111111	0.071428575	0.23529412	0.36363637	0.0
93	0.4	0.45	0.2	0.65	0.6	0.3	0.0	0.11111111	0.15384616	0.27272728	0.25	0.35	0.2	0.15384616	0.23529412	0.3	0.3	0.4090909	0.0	0.33333334	0.18181819	0.1875	0.45	0.16666667	0.2	0.30769232	0.0	0.6	0.55	0.15	0.3125	0.2	0.11764706	0.6363636	0.16666667	0.7	0.2	0.23076923	0.7777778	0.3	0.46666667	0.5714286	0.11111111	0.14285715	0.29411766	0.45454547	0.0
94	0.55	0.55	0.4	0.7	0.5	0.25	0.0625	0.22222222	0.15384616	0.36363637	0.3	0.15	0.26666668	0.23076923	0.11764706	0.25	0.35	0.6818182	0.1	0.5555556	0.09090909	0.1875	0.65	0.22222222	0.15	0.07692308	0.2857143	0.25	0.25	0.3	0.125	0.25	0.1764706	0.6363636	0.16666667	0.65	0.3	0.07692308	0.5555556	0.4	0.6	0.52380955	0.22222222	0.071428575	0.29411766	0.36363637	0.0
95	0.4	0.7	0.25	0.45	0.5	0.5	0.0625	0.5	0.07692308	0.8181818	0.25	0.45	0.13333334	0.30769232	0.1764706	0.3	0.35	0.45454547	0.1	0.22222222	0.09090909	0.3125	0.3	0.33333334	0.2	0.23076923	0.42857143	0.2	0.35	0.1	0.3125	0.3	0.1764706	0.45454547	0.16666667	0.75	0.25	0.30769232	0.7777778	0.45	0.46666667	0.42857143	0.33333334	0.21428572	0.1764706	0.6363636	0.125
96	0.35	0.65	0.05	0.6	0.3	0.3	0.0625	0.33333334	0.23076923	0.36363637	0.25	0.3	0.2	0.0	0.05882353	0.25	0.55	0.54545456	0.2	0.5555556	0.27272728	0.0625	0.5	0.2777778	0.15	0.30769232	0.42857143	0.4	0.3	0.1	0.375	0.45	0.29411766	0.8181818	0.22222222	0.4	0.35	0.0	0.44444445	0.45	0.53333336	0.3809524	0.33333334	0.21428572	0.1764706	0.45454547	0.0
97	0.45	0.8	0.25	0.65	0.6	0.4	0.0	0.16666667	0.15384616	0.18181819	0.3	0.4	0.2	0.23076923	0.05882353	0.2	0.4	0.36363637	0.4	0.33333334	0.18181819	0.1875	0.35	0.33333334	0.1	0.15384616	0.14285715	0.6	0.75	0.15	0.375	0.35	0.4117647	0.36363637	0.16666667	0.75	0.35	0.15384616	0.8888889	0.35	0.6	0.52380955	0.11111111	0.2857143	0.4117647	0.36363637	0.25
98	0.55	0.45	0.25	0.55	0.4	0.5	0.0625	0.2777778	0.15384616	0.36363637	0.35	0.45	0.0	0.0	0.23529412	0.25	0.45	0.59090906	0.0	0.44444445	0.18181819	0.1875	0.3	0.44444445	0.4	0.46153846	0.2857143	0.2	0.45	0.4	0.3125	0.55	0.23529412	0.45454547	0.11111111	0.6	0.2	0.0	0.6666667	0.4	0.53333336	0.52380955	0.22222222	0.2857143	0.3529412	0.45454547	0.0
99	0.45	0.75	0.05	0.7	0.3	0.4	0.1875	0.2777778	0.30769232	0.18181819	0.45	0.6	0.33333334	0.30769232	0.1764706	0.4	0.5	0.36363637	0.3	0.33333334	0.36363637	0.375	0.45	0.33333334	0.35	0.3846154	0.14285715	0.5	0.6	0.15	0.3125	0.3	0.23529412	0.54545456	0.055555556	0.5	0.35	0.15384616	0.5555556	0.3	0.53333336	0.52380955	0.0	0.14285715	0.47058824	0.6363636	0.0
100	0.45	0.8	0.25	0.6	0.4	0.4	0.0	0.16666667	0.23076923	0.36363637	0.1	0.45	0.2	0.3846154	0.11764706	0.1	0.6	0.5	0.3	0.44444445	0.09090909	0.1875	0.6	0.22222222	0.3	0.23076923	0.14285715	0.3	0.55	0.35	0.125	0.3	0.23529412	0.6363636	0.22222222	0.7	0.25	0.23076923	0.5555556	0.5	0.6666667	0.42857143	0.11111111	0.21428572	0.05882353	0.45454547	0.125
