# Supplementary material for: Toxic chinese herbal medicine recognition in real-world images via multi-scale and attention-enhanced EfficientNetV2
Source: PLoS One. 2026 Mar 19;21(3):e0344262. doi: 10.1371/journal.pone.0344262 (PMC13002182; doi:10.1371/journal.pone.0344262)
Supplement: S6 File — Numerical data underlying all figures and reported metrics, including complete training logs, evaluation results, per-class performance values, and confusion matrices. (ZIP) [file pone.0344262.s006.zip › Dataset/results/VisionTransformer/VisionTransformer_metrics_outputs.csv]

index	train_loss	train_acc_1	train_acc_5	train_precision	train_recall	train_f1-score	test_loss	test_acc_1	test_acc_5	test_precision	test_recall	test_f1-score
1	3.822608167330424	3.7083334922790527	16.791667938232422	2.5217313552197496	3.254060236005157	2.3716165780072123	3.789688934882482	5.5989580154418945	22.395832061767578	3.8225678058339034	5.081636136079189	3.195745305295695
2	3.746645269393921	6.5416669845581055	23.33333396911621	4.504313474772015	5.9948326760288335	4.775386990975004	3.726234341661135	8.723958015441895	26.692707061767578	10.09497001061069	8.148074981616906	4.463112557023494
3	3.6943985303243	7.0416669845581055	25.041667938232422	5.157955353568477	6.760078040695258	5.4024964472911705	3.6528187543153763	7.682291507720947	28.38541603088379	3.768340492426666	7.003670088776472	4.343068952053081
4	3.6419423755009968	10.041666984558105	28.95833396911621	8.148601577433295	9.404010321416935	8.095700095658048	3.6461632549762726	10.026041030883789	29.036457061767578	6.314153530935769	8.907924227073163	5.598075670514417
5	3.5740901454289755	9.833333969116211	32.5	7.365521516711431	9.019905839415824	7.691585705299792	3.594926799337069	10.546875	34.635414123535156	12.725469604327907	9.300871045239006	7.925650235927054
6	3.529486133257548	10.916666984558105	34.083335876464844	9.887881562760574	10.16323246536046	8.79733150785181	3.4861713300148645	12.239583015441895	37.63020706176758	8.953675445409065	11.049444923036914	7.684623825040537
7	3.4925221331914265	12.666666984558105	36.04166793823242	10.614019173315418	12.04179239476778	10.70121866268522	3.430040826400121	14.843749046325684	38.671875	12.588031898380809	13.159958696566955	10.354797732656946
8	3.455208673477173	13.166666984558105	38.208335876464844	11.207355519438808	12.362300001750354	11.080449418756697	3.51924296716849	11.328125	36.979164123535156	13.726826456598596	10.756772083430407	9.277610248819075
9	3.432217467625936	13.083333969116211	38.66666793823242	10.92825260674331	12.271650431541302	10.73120942108652	3.427395756045977	14.453124046325684	42.838539123535156	13.1941128725823	12.8018381632274	10.344689285722112
10	3.4152347453435263	13.625	39.04166793823242	14.42031405885315	13.155454574760642	12.195014598293449	3.415691062808037	14.583333015441895	40.75520706176758	13.304775565499671	13.601764839249194	10.982317521126388
11	3.3730084307988486	14.291666984558105	42.04166793823242	12.747791958627372	13.748607308319912	12.439428410477495	3.4553089241186776	13.541666030883789	39.0625	14.26077041085552	12.813940683152195	10.83470589629681
12	3.357100486755371	14.208333969116211	42.91666793823242	12.384868567683316	13.591283963292435	12.386470260107352	3.4093088060617447	15.364583015441895	43.09895706176758	15.991730420250414	14.780438758849273	11.78911584879077
13	3.310612179438273	16.916667938232422	44.375	14.895286474948033	16.1856829156558	14.753420187806771	3.337849497795105	16.927082061767578	42.1875	21.766619435945522	16.15943418978463	14.937407534984999
14	3.294490178426107	16.58333396911621	46.29166793823242	15.73023267256515	15.76568180103136	14.670501245999448	3.3269381473461785	15.104166030883789	46.744789123535156	21.985675345052798	14.715502825640497	13.348950697325204
15	3.2643139505386354	16.33333396911621	45.208335876464844	14.79503235802335	15.748897368771175	14.61165936222983	3.2705139964818954	18.75	46.875	20.360355991010586	17.707094219922755	15.821374625622008
16	3.253469247817993	18.125	45.208335876464844	17.76802299260909	17.379029622970776	16.154960051343956	3.2569983204205832	16.927082061767578	48.046875	19.16978024892417	16.202665190462437	14.07705409803806
17	3.2270828596750896	18.166667938232422	47.625	17.009442458571677	17.30649090920388	16.288848546363056	3.3463991582393646	15.755208015441895	45.3125	17.299372683167256	14.889189346323263	13.034708367418816
18	3.195631432533264	19.166667938232422	49.5	18.40877744368768	18.246594656391657	17.239300166029842	3.2847336580355964	17.44791603088379	48.307289123535156	21.99635283860436	16.72366953030282	15.250489012462372
19	3.1733146556218466	19.58333396911621	49.75	19.474476129201086	18.746960101969485	17.536654457207316	3.328490361571312	18.359375	46.22395706176758	21.00235477405309	17.43280915996811	16.504787560994227
20	3.187743420600891	19.375	48.54166793823242	17.648114171909953	18.57534250240021	17.34602767306496	3.231257642308871	17.44791603088379	51.30208206176758	16.860084355522474	16.40959357010671	14.879773313292365
21	3.13734580039978	21.70833396911621	50.54166793823242	19.588703326456667	20.78650712210597	19.449559179569096	3.2615755995114646	19.01041603088379	48.4375	22.481302049986905	17.746091170684412	16.883692182804253
22	3.173842611312866	19.5	50.208335876464844	19.289637688592194	18.566617868069457	17.555152159519384	3.1079037884871163	22.265625	51.562496185302734	23.525939702153963	21.25517959998561	19.10487980438373
23	3.107053600947062	21.125	52.333335876464844	19.737350375049367	19.727789277142563	18.52972717171445	3.1345454901456833	23.30729103088379	50.91145706176758	24.094421062866427	22.320073369823056	20.997933723512645
24	3.1093135674794516	20.666667938232422	52.04166793823242	19.00550606646351	20.020831130906743	18.84202339509454	3.2165805995464325	19.921875	49.21875	23.412897104098803	19.06213571576525	17.97776281348313
25	3.072687218983968	22.666667938232422	54.16666793823242	22.44400318943527	22.173991847320256	21.32653037916023	3.106219525138537	22.786457061767578	51.171871185302734	22.411997903086597	21.647884864405512	20.146070886464454
26	3.0523572476704914	22.291667938232422	54.41666793823242	21.259912650169124	21.42898731042609	20.657116347924973	3.230191950996717	21.74479103088379	50.651039123535156	26.23306408262211	20.944638034750675	19.769068284328252
27	3.0123733933766683	24.291667938232422	56.708335876464844	24.11906555373691	23.464041512930578	22.590827246416506	3.1530731841921806	21.74479103088379	53.124996185302734	26.175779579205813	21.266604171798164	20.353584176445896
28	3.042790362040202	22.666667938232422	54.16666793823242	21.905885829262306	21.883096902535325	20.90955942526295	3.101353851457437	23.046875	55.729164123535156	23.360584721696217	22.095838211295035	20.671270360348185
29	3.008214302062988	23.83333396911621	55.75	23.006657882036134	23.37633473921068	22.19745335100653	3.101346010963122	23.4375	55.859371185302734	27.93462565487333	22.25010440123081	20.870750776428117
30	3.010626843770345	24.125	55.333335876464844	22.677844035993072	22.969602521755284	21.91331998094576	3.162312760949135	22.13541603088379	52.08333206176758	24.81437668366973	20.521953710314158	18.240349638056333
31	2.9580875857671103	25.83333396911621	58.375	24.923390379360356	24.877790429696397	23.973767741334264	3.1231783255934715	23.958332061767578	53.776039123535156	29.934197136079213	22.601642377925234	21.865254502951373
32	2.991447903315226	24.70833396911621	56.5	23.419512997737534	23.7490586021703	22.76008449677215	3.2321693003177643	20.703125	49.73958206176758	24.848945318072214	19.915112526188867	18.630786613875475
33	2.961965529123942	25	57.91666793823242	24.348793460354567	24.20663953654452	23.34680488086403	3.1280921697616577	25	54.42708206176758	26.815485926155866	23.351061051311365	22.576653095144795
34	2.9744671328862506	25.5	56.833335876464844	24.80331601821696	24.59954718654465	23.811862485454522	3.235516205430031	22.52604103088379	50	25.611356022189202	22.009462690000863	20.478722568151856
35	2.9783283694585165	24.666667938232422	57.333335876464844	23.61476671085073	24.08974880366192	22.935942770723088	3.1799806902805963	23.046875	53.906246185302734	26.45441052013835	22.12109594618981	21.53423808645486
36	2.9772925488154094	24.70833396911621	57.375	24.20158141398763	23.772050770957915	22.942953809093453	3.0985037436087928	23.828125	54.296871185302734	25.031193324553985	22.809407078806327	21.385264516314106
37	2.976153647104899	26.666667938232422	56.583335876464844	27.24731589662003	26.162539250052724	25.391570255816923	3.028638777633508	26.43229103088379	55.20833206176758	27.86507430812708	25.850292629078613	24.95432758931256
38	2.9237063217163084	26.375	58.875	25.82771861756905	25.888152803988106	25.02580132282349	3.009085069100062	25.390623092651367	57.55208206176758	28.51643014765424	24.141868422218856	23.00554169137447
39	2.9051616032918295	26.541667938232422	59.583335876464844	25.851103299161917	25.670332451543242	24.86566537818623	3.044953758517901	25.520832061767578	55.98958206176758	28.472105508889854	24.81382318835385	23.53866045657086
40	2.8988574727376304	27.5	60.66666793823242	26.593561954898313	26.648312070449947	25.835033876666007	3.0801162843902907	24.47916603088379	54.557289123535156	26.629146679351884	24.282418145058944	22.462090250973425
41	2.9021604760487874	27.75	60.458335876464844	28.03843263854373	27.20529608940437	26.505655389154178	3.074908489982287	24.348957061767578	54.296871185302734	27.200472877802497	23.44754466782001	22.136226878862292
42	2.9000020853678383	27.416667938232422	60.458335876464844	27.14669951214055	26.532944956230452	25.807383748956763	2.9965617656707764	27.734373092651367	57.94270706176758	30.73262700980735	27.08639868683673	25.171536626715607
43	2.90030207157135	26.916667938232422	59	26.177535341281114	26.264207331853626	25.48544880828142	3.0204223667581878	26.692707061767578	57.682289123535156	29.68467477315132	25.33563467543443	23.958180145189434
44	2.884140171209971	27.70833396911621	60.29166793823242	28.780856257389203	27.35710093570388	26.993538847342343	3.039041683077812	25.26041603088379	57.682289123535156	25.39383729588186	24.298653647840133	22.504953570119557
45	2.8637514050801594	28.916667938232422	61.583335876464844	27.699059637272704	27.954224025765157	27.00890244683232	2.9372704923152924	27.99479103088379	58.854164123535156	27.60099972105527	27.19072264128585	25.12818297096634
46	2.8570294539133707	28.75	59.875	28.93606324325312	28.544477530738543	27.753496866200685	2.989387152095636	27.473957061767578	57.421871185302734	28.83941852648956	26.851754142117098	25.7805867490524
47	2.838801833788554	29.375	61.5	28.441453669253725	28.400028783513612	27.390120495719767	2.9441506564617157	28.255207061767578	59.89583206176758	29.6219697772784	27.346673803181936	26.615280882336666
48	2.8329754861195884	29.33333396911621	63.04166793823242	29.673546122848123	28.64624385143717	27.98390309713964	3.021641547481219	24.86979103088379	58.203121185302734	26.877339986926376	23.39001215722117	22.664100583321826
49	2.8281081334749856	29.08333396911621	62.04166793823242	29.060492761016107	28.18190742709817	27.549217597349013	2.986505294839541	26.171873092651367	57.812496185302734	29.82903544077212	24.3710567349491	23.560538483806358
50	2.824831059773763	28.541667938232422	62.04166793823242	27.871111285865336	27.54655170951117	26.694986172924956	2.892923414707184	29.036457061767578	63.41145706176758	31.961592641782683	27.84583758613796	27.530928851236332
51	2.7951975599924723	30.70833396911621	62.708335876464844	31.01901678989375	30.325343591941902	29.682401839233265	2.982628718018532	26.953123092651367	57.291664123535156	29.568159870817375	25.843264474365853	24.06533117082567
52	2.776307899157206	32.125	63.66666793823242	32.10431687210528	31.383952885803634	30.59712915071644	2.9703113387028375	28.645832061767578	59.374996185302734	30.372416674838394	27.769611489886838	27.13310187726599
53	2.773493396441142	30.416667938232422	64.45833587646484	29.407973038972106	29.74614042973044	28.976502220668824	3.005406970779101	26.82291603088379	58.72395706176758	28.41887446345495	25.118524397310374	24.430251290721653
54	2.8030003277460733	30.375	62.79166793823242	30.402903144076994	29.774803623880057	29.180615628959135	2.985783152282238	27.734373092651367	56.38020706176758	31.969626255601366	26.438915867889587	25.25531359464545
55	2.762357336680094	30.83333396911621	64.29167175292969	31.386442555365825	29.816724556308987	29.437797593989774	2.9971832633018494	25.520832061767578	58.984371185302734	25.080045145175287	24.229219535852828	22.6356114368196
56	2.7885798088709515	29.70833396911621	64.41667175292969	30.30817469174247	29.402355154829554	28.74610821441622	2.9617054760456085	27.21354103088379	60.28645706176758	29.433249468696	26.192226109309964	25.663381197679644
57	2.707101147174835	31.375	65.79167175292969	31.029477822426053	30.591322157316682	29.882403557921744	3.033105288942655	25.911457061767578	56.38020706176758	26.57079769737251	25.075545543317755	23.645575927636305
58	2.7306054925918577	32.5	65.58333587646484	32.749329980654245	32.170738041188486	31.774941034180966	2.9488482425610223	29.16666603088379	59.50520706176758	29.30832375515248	28.103263896442865	26.81191542294954
59	2.7687472033500673	31.125	65.45833587646484	32.50544703603442	30.926716266910514	30.636410134476975	2.9642653465270996	27.343748092651367	59.635414123535156	28.76293174840394	25.8525341644866	25.50280655432354
60	2.738256979783376	31.791667938232422	65.33333587646484	32.25735902358718	31.0898876821687	30.637976439033466	2.884908447662989	30.468748092651367	62.23958206176758	32.949753664598006	28.85847638663659	28.366627969921847
61	2.713380223910014	32.625	65.70833587646484	31.99126391863557	31.68199733615276	31.023477167299195	3.0077215805649757	27.864582061767578	59.765621185302734	29.79633171812124	26.545713881446048	25.83751282547454
62	2.738241890271505	33	65	33.53913325740615	32.28326011821137	32.14129011898373	2.9745662162701287	28.906248092651367	60.28645706176758	31.339930448577416	28.01993445297576	27.42235233558913
63	2.686818199157715	31.70833396911621	67.41667175292969	31.66801041488531	31.024558301446433	30.48166989278701	2.9378373300035796	28.124998092651367	61.06770706176758	31.690690477169145	26.622713435917433	26.94217801211962
64	2.6966256642341615	32.41666793823242	66.54167175292969	33.16705995359196	31.737301473261528	31.447950488482626	2.901176085074743	29.296873092651367	61.328121185302734	29.91478712956565	27.515590896379376	26.196456112357243
65	2.692024538516998	33.91666793823242	66.375	34.121478995474654	33.10176752405422	32.72609072150144	2.9162708818912506	28.124998092651367	61.588539123535156	28.318561825825952	26.3982907302682	25.651737962010426
66	2.695223536491394	32.41666793823242	66.20833587646484	32.88003391031144	31.999357333284596	31.553279796694433	2.8784388303756714	29.817707061767578	63.02083206176758	31.68045644778186	28.85142912990222	28.331717892227317
67	2.6935439523061118	32.125	67.45833587646484	30.690972123307056	30.892644541757605	30.19086573403092	2.9040389408667884	29.036457061767578	60.937496185302734	30.39726169802203	27.19663072291358	26.14901966375044
68	2.6544619623819985	33.833335876464844	67.20833587646484	34.79740094094059	33.39100400182548	33.1029120765863	2.9638719633221626	28.38541603088379	59.50520706176758	34.172199196015264	27.82587545259635	27.97658589045865
69	2.643555065790812	35.875	67.95833587646484	35.7484805108648	35.018025553115336	34.529739039436095	2.9151661743720374	31.11979103088379	60.026039123535156	30.691414679258465	29.98979378985637	28.6406198191805
70	2.66281679948171	33.54166793823242	67.83333587646484	33.71310318275486	32.95182251812438	32.17172650468909	2.8956276377042136	29.817707061767578	61.588539123535156	30.570418274275074	28.715753895666282	27.798288639722223
71	2.6314062134424847	35.208335876464844	69.5	35.50150070119699	34.68839011398479	34.26724667887789	2.8403565883636475	28.77604103088379	62.63020706176758	30.043422123730497	27.951264942816877	27.43606400214559
72	2.6354700915018716	34.79166793823242	68.33333587646484	35.25084194390319	33.95989581193978	33.626387792797935	3.0150112956762314	28.515623092651367	60.807289123535156	32.767777508567626	27.723506503231164	27.71941562566228
73	2.6277984523773195	35.54166793823242	68.79167175292969	36.363556519140644	34.57923065371127	34.48789380541351	2.87670361995697	28.124998092651367	61.718746185302734	28.39581824712352	26.54963899957642	25.28332729969522
74	2.624098077615102	34.5	67.875	34.29752779473361	33.79583272541723	33.078122602353766	2.9624081924557686	29.036457061767578	61.718746185302734	32.095444975752926	28.222049644139762	27.3867525899621
75	2.6937908363342284	33.79166793823242	66.25	34.48315006482851	33.31298282124041	32.98152166607258	2.8415007293224335	30.078123092651367	64.32291412353516	33.0664856312745	29.001074367156967	28.201089645239186
76	2.5892219161987304	36.833335876464844	69.33333587646484	37.15621418685917	36.4458068325959	36.12027390393016	2.8961979498465857	29.427082061767578	62.109371185302734	29.314391680513687	28.35397567249883	26.95272537367207
77	2.596133836110433	35.875	69.29167175292969	35.39909419248927	35.0669702558119	34.484229152242285	2.843027599155903	32.94270706176758	62.890621185302734	35.85003020195871	31.053403556532473	30.569130143446163
78	2.6122579757372537	36.708335876464844	69.20833587646484	37.216864979092016	35.92803361275329	35.713208855556125	2.9860980759064355	30.208332061767578	58.203121185302734	32.688125130020985	28.393400508544435	26.958681711011142
79	2.5887986969947816	37.375	69.33333587646484	37.96069224220057	36.46233204408937	36.30680167080696	2.9116927733023963	28.255207061767578	62.890621185302734	28.188642074763308	26.8772641973518	25.717513747687303
80	2.573020077546438	38	69.83333587646484	37.10763276057397	36.84973971191819	36.32383834838194	2.934178193410238	31.11979103088379	60.416664123535156	31.58716658724458	29.368806864113488	28.100732308373207
81	2.60055668592453	36.458335876464844	69.41667175292969	37.038933644516675	35.3514417540757	35.12570171868126	2.8429559568564096	32.03125	64.0625	35.451369403098255	30.2650311724154	29.195992605491618
82	2.6150470781326294	35.625	68.70833587646484	35.735997516403536	35.2292841774042	34.69318275604415	2.8764562755823135	31.249998092651367	61.197914123535156	32.43709143714807	30.189273075693606	29.61417693885643
83	2.544834451675415	38.04166793823242	70.66667175292969	38.93995933152077	37.57519871566202	37.33766854375385	2.7813860128323236	33.463539123535156	65.625	34.694152722280066	31.561902497446926	31.022743764442843
84	2.5742160153388975	35.75	70	35.68444430371101	35.26395843821987	34.711140462938545	2.8108988106250763	31.249998092651367	64.453125	35.273792265415054	30.464700089230757	29.71692814897165
85	2.539813056786855	38.083335876464844	70.66667175292969	38.20900500680887	37.432257799357856	37.126983230955005	2.842177003622055	30.078123092651367	65.234375	29.545936645565618	28.64414180590651	27.747265496335007
86	2.5383993657430013	38.583335876464844	71.25	38.72509073816795	38.06477146570235	37.62707872831182	2.86448306341966	32.291664123535156	64.0625	35.096521995322405	30.87098341791708	30.68961368806712
87	2.544764758745829	37.91666793823242	70.875	38.33709115443813	37.16579441874459	36.79576910673869	2.9269344806671143	28.515623092651367	59.765621185302734	31.6201810224275	27.405007383105	26.54884325907234
88	2.575949716567993	37.625	70.125	36.87929472756648	36.34854083936488	35.60673035026355	2.9178583348790803	30.078123092651367	60.28645706176758	33.61874374776184	28.25516160935435	28.057517901648357
89	2.5374914717674257	38.458335876464844	70.70833587646484	38.658953364543166	37.814139688948316	37.388048864221695	2.8702889531850815	33.59375	64.19270324707031	34.99759412845448	32.37450996368393	31.66039112233922
90	2.516049962838491	39.333335876464844	71.79167175292969	39.52029519541432	38.500834498506364	38.14317366942641	2.8508329267303147	32.291664123535156	62.890621185302734	33.69614704310002	31.388678245687004	30.849892072175663
91	2.5318116863568623	38.16666793823242	71.54167175292969	38.87491572379882	37.36307462055155	37.189061710516526	2.8522686138749123	32.94270706176758	62.760414123535156	33.732034586933025	31.920439281202732	31.44313336587189
92	2.5276954833666485	38.833335876464844	70.375	38.0854067674194	38.148619550258864	37.59873071795932	2.8578048100074134	30.598957061767578	64.32291412353516	32.295491365916476	29.40126085151116	28.928969449236664
93	2.5500013987223307	36.91666793823242	71.25	37.07542034350921	36.17353509746703	35.92103838935987	2.826649526755015	31.51041603088379	64.19270324707031	34.255866196111086	30.09654717414417	29.859398219904108
94	2.5260010075569155	38.79166793823242	71.45833587646484	38.591778193409674	37.875332723899106	37.56959934950817	2.788882054388523	32.421875	64.58332824707031	35.195951277689396	31.127923321290023	30.183771718560504
95	2.5204619193077087	37.958335876464844	72.83333587646484	38.40363921933967	37.092810940851095	37.02244931325906	2.7781300072868667	33.984375	63.541664123535156	36.748127038168185	33.775097972532265	33.439828965698204
96	2.543814849058787	37.708335876464844	71.08333587646484	37.30706024811769	36.63302091157896	36.314857837089626	2.839075855910778	31.90104103088379	63.80208206176758	32.5851143987502	31.587719747919998	30.46026744186906
97	2.502853832244873	38.958335876464844	73.54167175292969	39.097853859284506	38.074454395058325	37.70640774493926	2.730497161547343	35.807289123535156	65.36457824707031	37.60765606004793	34.45550434129908	33.95419711199218
98	2.511065525213877	38.66666793823242	71.25	38.8501775156721	38.44233819839413	38.101895487053795	2.7974116007486978	34.635414123535156	64.453125	36.42219793335998	33.06831205923822	33.07471759802583
99	2.5103829566637677	38.625	71.29167175292969	39.21542556853131	38.01093710379141	37.97222815209623	2.730821559826533	36.84895706176758	66.92707824707031	39.466036706417825	35.39117918654839	35.28349863463699
100	2.4912260286013286	40	73.25	40.17648637056001	39.140755854957014	38.873427721271014	2.8336793134609857	34.50520706176758	63.541664123535156	35.524177241256616	33.289884048645	32.14028598231234
