# Supplementary material for: Toxic chinese herbal medicine recognition in real-world images via multi-scale and attention-enhanced EfficientNetV2
Source: PLoS One. 2026 Mar 19;21(3):e0344262. doi: 10.1371/journal.pone.0344262 (PMC13002182; doi:10.1371/journal.pone.0344262)
Supplement: S1 Table — Confusion matrix of the 47-class toxic herbal medicine classification results. (CSV) [file pone.0344262.s007.csv]

class_index	class_name	Precision	Recall	F1-Score
0	badou	0.8636	0.9500	0.9048
1	baifan	1.0000	0.9500	0.9744
2	baifuzi	0.8636	0.9500	0.9048
3	baiguo	1.0000	1.0000	1.0000
4	banmao	0.9091	1.0000	0.9524
5	banxia	0.8947	0.8500	0.8718
6	beidougen	1.0000	0.8125	0.8966
7	caowu	1.0000	0.7222	0.8387
8	changshan	0.9091	0.7692	0.8333
9	chansu	0.9167	1.0000	0.9565
10	chonglou	0.9048	0.9500	0.9268
11	chuanlianzi	0.9524	1.0000	0.9756
12	gansui	0.8750	0.9333	0.9032
13	heshi	0.9231	0.9231	0.9231
14	hongdaji	0.7391	1.0000	0.8500
15	huajiao	1.0000	0.9500	0.9744
16	jili	1.0000	0.9500	0.9744
17	jinqianbaihuashe	1.0000	1.0000	1.0000
18	jiulixiang	0.7778	0.7000	0.7368
19	kulianpi	0.6923	1.0000	0.8182
20	langdu	0.8000	0.7273	0.7619
21	liangmianzhen	0.8824	0.9375	0.9091
22	maqianzi	0.9524	1.0000	0.9756
23	mianmaguanzhong	0.9474	1.0000	0.9730
24	mubiezi	0.9524	1.0000	0.9756
25	naoyanghua	1.0000	0.7692	0.8696
26	qianjinzi	0.7143	0.7143	0.7143
27	qianniuzi	1.0000	1.0000	1.0000
28	quanxie	1.0000	0.9500	0.9744
29	shancigu	0.9444	0.8500	0.8947
30	shanglu	1.0000	0.7500	0.8571
31	shechuangzi	0.9091	1.0000	0.9524
32	tiannanxing	0.6667	0.8235	0.7368
33	tianxianzi	1.0000	0.8182	0.9000
34	tujingpi	0.9333	0.7778	0.8485
35	wugong	1.0000	0.9500	0.9744
36	wuzhuyu	0.8696	1.0000	0.9302
37	xiangjiapi	0.6471	0.8462	0.7333
38	xiangsizi	1.0000	0.8889	0.9412
39	xianmao	0.9444	0.8500	0.8947
40	xionghuang	0.8125	0.8667	0.8387
41	yadanzi	1.0000	0.9524	0.9756
42	yangjinhua	0.8750	0.7778	0.8235
43	yingsuqiao	1.0000	0.9286	0.9630
44	yuanhua	0.8824	0.8824	0.8824
45	zhusha	0.9091	0.9091	0.9091
46	zhuyazao	1.0000	1.0000	1.0000
