# Supplementary material for: Toxic chinese herbal medicine recognition in real-world images via multi-scale and attention-enhanced EfficientNetV2
Source: PLoS One. 2026 Mar 19;21(3):e0344262. doi: 10.1371/journal.pone.0344262 (PMC13002182; doi:10.1371/journal.pone.0344262)
Supplement: S2 Table — Coverage–accuracy trade-off curve with confidence thresholding. (CSV) [file pone.0344262.s008.csv]

threshold	coverage	accuracy
0	1	0.9164
0.053	0.845	0.9664
